# Supplementary material for: Enhanced C/EBPα Function Extends Healthspan and Lifespan in the African Turquoise Killifish
Source: Aging Cell. 2025 Sep 19;24(10):e70211. doi: 10.1111/acel.70211 (PMC12507421; doi:10.1111/acel.70211)
Supplement: Supplementary file 2 — Table S1: NfCEBPAΔuORF vs. wild‐type differential regulated genes in liver, skin, muscle, and brain. [file ACEL-24-e70211-s002.xlsx]

## Sheet: Liver_UP_in_ΔuORF
N. furzeri gene id	Human Ortholog	NCBI Definition	logFC	logCPM	RAW p-value	FDR
LOC107392951	gpsm2	G-protein-signaling modulator 2-like	4.23618	5.51151	1.47764e-44	2.99977e-40
gadd45b	gadd45b	growth arrest and DNA damage inducible beta	4.68981	6.93557	3.10647e-39	3.15323e-35
LOC107384457	ccl20	C-C motif chemokine 20-like	4.74324	4.53887	6.65013e-30	4.50015e-26
rpl35	rpl35	ribosomal protein L35	0.95734	11.2519	5.11148e-28	2.5942e-24
slc30a6	slc30a6	solute carrier family 30 member 6	3.50523	5.61434	7.77127e-25	3.15529e-21
btg1	btg1	B-cell translocation gene 1, anti-proliferative	2.08757	9.07579	1.21624e-24	4.11514e-21
LOC107393149	tor3a	torsin-1A-like	1.93442	5.99789	6.03315e-24	1.7497e-20
LOC107393048	igfbp1	insulin-like growth factor-binding protein 1	5.62349	8.45799	1.18316e-23	3.00243e-20
LOC107391202	slc17a9	solute carrier family 17 member 9-like	3.6811	5.0293	7.64635e-23	1.72476e-19
LOC107381024	irs2	insulin receptor substrate 2-like	4.37009	5.43621	7.43695e-22	1.38924e-18
LOC107391203	gid8	glucose-induced degradation protein 8 homolog	5.15846	3.23421	9.27852e-22	1.56969e-18
LOC107384832	sdc4	syndecan-4-like	3.29509	6.37496	1.16518e-20	1.81957e-17
LOC107376138	-	-	3.50901	2.30948	1.21083e-19	1.75579e-16
ddit4	ddit4	DNA damage inducible transcript 4	5.00873	7.11992	2.69881e-19	3.65257e-16
LOC107396447	-	-	7.86968	6.83246	2.99975e-19	3.80611e-16
LOC107376222	junb	transcription factor jun-B-like	3.77062	6.72805	3.65948e-19	4.37007e-16
gadd45g	gadd45g	growth arrest and DNA damage inducible gamma	3.90729	7.73817	5.42693e-19	6.12067e-16
plod1	plod1	procollagen-lysine, 2-oxoglutarate 5-dioxygenase 1	3.06846	5.22375	1.9285e-18	2.06056e-15
nfkbia	nfkbia	NFKB inhibitor alpha	2.81596	7.08895	2.16468e-17	2.09263e-14
ctxn1	ctxn2	cortexin 1	5.11674	3.80652	3.92792e-17	3.62458e-14
LOC107383188	grb10	growth factor receptor-bound protein 10-like	2.45387	5.84794	7.5844e-17	6.69439e-14
LOC107384393	pde4b	cAMP-specific 3',5'-cyclic phosphodiesterase 4B-like	3.20549	5.68141	8.75115e-17	7.40238e-14
LOC107373895	hspa1l	heat shock 70 kDa protein 1	3.72382	5.65408	3.9918e-16	3.24151e-13
uap1	uap1	UDP-N-acetylglucosamine pyrophosphorylase 1	2.96335	4.83135	6.5301e-16	5.09875e-13
egln3	egln3	egl-9 family hypoxia-inducible factor 3	4.56512	6.298	3.01583e-15	2.18658e-12
eef2k	eef2k	eukaryotic elongation factor 2 kinase	2.68809	8.41504	4.20011e-15	2.84221e-12
ell	ell	elongation factor for RNA polymerase II	3.16454	5.63821	7.58588e-15	4.96777e-12
LOC107372823	hspa1b	heat shock 70 kDa protein 1-like	5.41402	3.77112	4.04413e-14	2.34571e-11
dusp1	dusp1	dual specificity phosphatase 1	4.35686	6.34095	3.89642e-14	2.34571e-11
LOC107377134	-	uncharacterized LOC107377134	3.40883	5.62606	3.9414e-14	2.34571e-11
foxo3	foxo3	forkhead box O3	3.18262	4.2556	3.73289e-14	2.34571e-11
LOC107380004	diablo	diablo homolog, mitochondrial-like	4.7717	7.74634	2.79547e-13	1.49344e-10
LOC107375093	ccng2	cyclin-G2-like	3.64353	4.73593	3.14993e-13	1.59867e-10
LOC107383977	agxt	serine--pyruvate aminotransferase-like	2.76461	6.77144	6.86668e-13	3.31906e-10
rab11fip3	rab11fip3	RAB11 family interacting protein 3 (class II)	1.9454	5.4953	6.8441e-13	3.31906e-10
vgll4	vgll4	vestigial like family member 4	1.60794	5.36943	7.62608e-13	3.6004e-10
upp1	upp1	uridine phosphorylase 1	3.84928	3.96373	1.04839e-12	4.83715e-10
errfi1	errfi1	ERBB receptor feedback inhibitor 1	2.19038	5.12113	1.1293e-12	5.09467e-10
sbf1	sbf1	SET binding factor 1	2.15245	5.53907	1.35768e-12	5.9918e-10
ephx2	ephx2	epoxide hydrolase 2	7.16006	2.62265	7.56193e-12	3.19822e-09
LOC107375337	pgam1	phosphoglycerate mutase 1	1.99037	7.21046	1.10217e-11	4.47502e-09
socs3	socs3	suppressor of cytokine signaling 3	3.25964	5.28012	2.90075e-11	1.15467e-08
LOC107381708	pde8a	high affinity cAMP-specific and IBMX-insensitive 3',5'-cyclic phosphodiesterase 8A-like	1.95184	5.16653	3.86728e-11	1.5098e-08
pard6b	pard6b	par-6 family cell polarity regulator beta	2.38533	4.58004	4.12013e-11	1.57816e-08
ube2d3	ube2d2	ubiquitin conjugating enzyme E2 D3	1.69208	6.83251	4.32091e-11	1.62442e-08
hdac6	hdac6	histone deacetylase 6	2.01328	5.74314	7.58838e-11	2.75092e-08
LOC107380105	zbtb16	zinc finger and BTB domain-containing protein 16-A-like	3.75097	6.0206	9.47115e-11	3.37323e-08
LOC107380002	or2t6	olfactory receptor 51I1-like	5.44464	1.7303	9.74138e-11	3.40965e-08
LOC107378499	coro1c	coronin-1A-like	1.77638	5.38812	1.2059e-10	4.14932e-08
tnfaip3	tnfaip3	TNF alpha induced protein 3	1.9564	5.81002	1.24142e-10	4.20035e-08
csgr18h8orf4	c8orf4	chromosome sgr18 open reading frame, human C8orf4	2.3783	5.20642	1.26609e-10	4.21359e-08
LOC107391199	ppdpf	pancreatic progenitor cell differentiation and proliferation factor B-like	3.85633	7.25907	1.49777e-10	4.82637e-08
steap4	steap4	STEAP4 metalloreductase	1.85802	7.88848	1.49605e-10	4.82637e-08
LOC107383148	ppp1r3g	protein phosphatase 1 regulatory subunit 3G-like	2.57798	4.98645	1.98338e-10	6.29136e-08
LOC107395169	cpt1a	carnitine O-palmitoyltransferase 1, liver isoform-like	2.94063	4.96922	2.02098e-10	6.31199e-08
LOC107379916	ddit4l	DNA damage-inducible transcript 4-like protein	3.12439	4.62164	2.1146e-10	6.50433e-08
LOC107389174	cyp2j2	cytochrome P450 2F2-like	2.50925	3.89361	2.2673e-10	6.86992e-08
LOC107396925		uncharacterized LOC107396925	2.06629	6.81269	2.5255e-10	7.53972e-08
insig1	insig2	insulin induced gene 1	2.47574	7.04272	3.43618e-10	9.96542e-08
LOC107376610	il12rb2	interleukin-6 receptor subunit beta-like	2.96582	4.74995	4.35714e-10	1.24583e-07
LOC107385487	-	-	2.90134	2.6149	4.79524e-10	1.33354e-07
LOC107374748	dnajb5	dnaJ homolog subfamily B member 5-like	2.83682	5.525	5.34263e-10	1.46569e-07
LOC107394567	ciart	circadian-associated transcriptional repressor-like	5.25297	5.88338	6.53594e-10	1.74587e-07
LOC107388748	ciart	circadian-associated transcriptional repressor-like	2.86669	5.49944	7.05282e-10	1.83563e-07
klf9	klf9	Kruppel-like factor 9	2.85705	6.22909	6.9982e-10	1.83563e-07
LOC107392581	mslnl	uncharacterized LOC107392581	5.71574	3.81508	7.45957e-10	1.89296e-07
lpl	lpl	lipoprotein lipase	1.9909	7.15031	7.43138e-10	1.89296e-07
LOC107382811	csrnp1	cysteine/serine-rich nuclear protein 1-like	2.07195	6.17782	7.98055e-10	2.00016e-07
LOC107387244	-	-	3.59655	1.91778	8.49947e-10	2.10424e-07
LOC107379012	frat2	GSK-3-binding protein-like	3.27422	5.16957	9.54211e-10	2.33391e-07
plekhg5	plekhg5	pleckstrin homology and RhoGEF domain containing G5	2.02351	5.48865	1.03774e-09	2.47849e-07
LOC107386037	-	-	2.31649	5.88206	1.07187e-09	2.53024e-07
LOC107383164	-	fish-egg lectin-like	4.25437	1.56973	1.682e-09	3.88078e-07
cobll1	cobll1	cordon-bleu WH2 repeat protein like 1	1.96854	5.09717	1.90176e-09	4.30617e-07
LOC107389844	ube2a	ubiquitin-conjugating enzyme E2 A-like	2.32296	6.07733	2.41741e-09	5.39294e-07
slco2a1	slco2a1	solute carrier organic anion transporter family member 2A1	2.05181	5.43076	2.9204e-09	6.44423e-07
LOC107395120	slc4a4	electrogenic sodium bicarbonate cotransporter 1-like	2.27016	4.18578	3.7385e-09	8.07398e-07
LOC107374059	susd6	sushi domain-containing protein 6-like	2.60676	5.4187	3.77925e-09	8.07605e-07
atg2a	atg2a	autophagy related 2A	1.65649	6.1677	4.81057e-09	1.01729e-06
LOC107393171	adam10	disintegrin and metalloproteinase domain-containing protein 10-like	4.70403	4.02376	5.12744e-09	1.07312e-06
trib2	trib2	tribbles pseudokinase 2	1.75414	6.50583	5.81793e-09	1.19303e-06
LOC107392870	mknk2	MAP kinase-interacting serine/threonine-protein kinase 2-like	3.07658	9.21549	6.07388e-09	1.23306e-06
sqstm1	sqstm1	sequestosome 1	1.99232	5.52579	6.61525e-09	1.32967e-06
sesn1	sesn1	sestrin 1	1.45064	8.4064	7.48224e-09	1.48919e-06
LOC107376991	picalm	phosphatidylinositol-binding clathrin assembly protein-like	1.65957	5.91902	8.03249e-09	1.58318e-06
rdh5	rdh16	retinol dehydrogenase 5	3.75388	1.86163	8.20266e-09	1.60117e-06
LOC107376220	slc25a38	solute carrier family 25 member 38-B-like	3.41936	2.35226	9.38997e-09	1.81548e-06
LOC107391344	tns2	tensin-2-like	1.49993	6.34352	1.04396e-08	1.99938e-06
LOC107386281	-	-	2.06234	4.8353	1.24201e-08	2.35645e-06
chd9	chd9	chromodomain helicase DNA binding protein 9	1.21326	6.59131	1.55916e-08	2.93079e-06
LOC107393692	zfand5	AN1-type zinc finger protein 5-like	1.83532	8.59388	1.94793e-08	3.62797e-06
LOC107386448	gnai1	guanine nucleotide-binding protein G subunit alpha-1	1.18388	6.77098	2.27817e-08	4.20446e-06
LOC107380304	egln2	egl nine homolog 2-like	1.89144	7.49812	2.52337e-08	4.61505e-06
LOC107381070	-	uncharacterized LOC107381070	4.7234	2.98007	2.63267e-08	4.72972e-06
LOC107379220	mcl1	induced myeloid leukemia cell differentiation protein Mcl-1 homolog	1.47609	8.45899	2.61203e-08	4.72972e-06
capg	capg	capping actin protein, gelsolin like	2.16118	6.08544	3.73158e-08	6.64515e-06
slc3a2	slc3a2	solute carrier family 3 member 2	2.24946	7.35993	4.29161e-08	7.57601e-06
LOC107391440	bcl2l1	bcl-2-like protein 1	2.79442	4.32968	5.26162e-08	9.1049e-06
rbpj	rbpj	recombination signal binding protein for immunoglobulin kappa J region	1.75989	4.83011	5.57957e-08	9.51856e-06
hmha1	hmha1	histocompatibility HA-1	2.22437	5.26068	6.46505e-08	1.09373e-05
LOC107391740	pacs2	phosphofurin acidic cluster sorting protein 2-like	2.00772	5.882	6.61248e-08	1.10942e-05
LOC107391206	gls	glutaminase kidney isoform, mitochondrial-like	2.53366	5.49766	6.70324e-08	1.11114e-05
fam160b1	fam160b1	family with sequence similarity 160 member B1	1.25839	5.52937	6.73221e-08	1.11114e-05
LOC107375715	sema4g	semaphorin-4G-like	1.59785	4.58716	6.87696e-08	1.12588e-05
LOC107373012	hspb6	heat shock protein 30-like	4.62919	2.40407	7.42828e-08	1.20641e-05
lpcat4	lpcat4	lysophosphatidylcholine acyltransferase 4	2.23105	4.38086	7.56401e-08	1.21871e-05
LOC107376754	slc29a2	equilibrative nucleoside transporter 2-like	2.23145	4.16406	9.90601e-08	1.57111e-05
LOC107390123	pfkl	ATP-dependent 6-phosphofructokinase, liver type-like	1.90961	4.49616	1.19214e-07	1.8761e-05
LOC107396045	ap1s2	AP-1 complex subunit sigma-2	1.71996	4.35902	1.21587e-07	1.89872e-05
LOC107374428	c7	complement component C7-like	1.96522	8.0527	1.25785e-07	1.94929e-05
LOC107387243	mfap4	microfibril-associated glycoprotein 4-like	2.52351	8.13587	1.44049e-07	2.2154e-05
slc25a33	slc25a33	solute carrier family 25 member 33	2.01708	5.45642	1.51029e-07	2.30529e-05
brd3	brd3	bromodomain containing 3	2.55789	3.36451	1.69986e-07	2.57528e-05
atp1b1	atp1b1	ATPase Na+/K+ transporting subunit beta 1	1.63215	7.85498	1.90201e-07	2.86021e-05
tnip2	tnip2	TNFAIP3 interacting protein 2	2.41716	3.57988	1.92109e-07	2.86766e-05
npy2r	npy2r	neuropeptide Y receptor Y2	3.44456	1.60869	1.99699e-07	2.95919e-05
LOC107395029	nupr2	nuclear protein 1-like	2.40261	6.16771	2.26829e-07	3.33685e-05
LOC107390687	errfi1	ERBB receptor feedback inhibitor 1-like	2.49511	5.90148	2.43291e-07	3.5279e-05
adck5	adck5	aarF domain containing kinase 5	1.85008	4.2098	3.32251e-07	4.7168e-05
snx24	snx24	sorting nexin 24	2.94613	3.55947	3.76705e-07	5.22304e-05
hpn	hpn	hepsin	1.82338	4.66684	3.77013e-07	5.22304e-05
LOC107396958	eif4ebp1	eukaryotic translation initiation factor 4E-binding protein 1-like	1.17684	5.99984	4.17805e-07	5.73098e-05
LOC107378075	hsp90aa1	heat shock protein HSP 90-alpha	2.29528	7.76928	4.60881e-07	6.23756e-05
LOC107375692	pgam1	phosphoglycerate mutase 1-like	1.04362	6.0783	4.84614e-07	6.51533e-05
rab20	rab20	RAB20, member RAS oncogene family	2.38508	3.63091	5.20055e-07	6.90042e-05
pim3	pim3	Pim-3 proto-oncogene, serine/threonine kinase	2.40652	5.12957	6.09422e-07	7.98186e-05
klf3	klf3	Kruppel-like factor 3	1.53797	4.85466	6.07612e-07	7.98186e-05
LOC107383436	creb1	cAMP-responsive element modulator-like	2.52925	4.43927	6.55857e-07	8.53497e-05
ube2ql1	ube2ql1	ubiquitin conjugating enzyme E2 Q family like 1	1.77454	6.23833	7.45849e-07	9.58322e-05
LOC107393052	plec	epiplakin-like	2.20848	7.82696	8.51257e-07	0.000108688
dym	dym	dymeclin	1.91095	4.51792	8.7355e-07	0.000110837
fasn	fasn	fatty acid synthase	1.47551	4.85627	1.01436e-06	0.000127114
smad7	smad7	SMAD family member 7	1.62453	5.44544	1.03847e-06	0.000128548
LOC107391299	cebpb	CCAAT/enhancer-binding protein beta-like	2.28801	7.39343	1.04664e-06	0.000128775
LOC107373824	cyth1	cytohesin-3-like	1.14251	6.87301	1.09058e-06	0.000133373
hivep1	hivep1	human immunodeficiency virus type I enhancer binding protein 1	2.19942	5.22799	1.25271e-06	0.000152283
gpr155	gpr155	G protein-coupled receptor 155	2.44202	3.08516	1.3263e-06	0.000160269
LOC107372523	-	-	2.2816	5.18277	1.55764e-06	0.00018601
LOC107377595	moxd1	DBH-like monooxygenase protein 2 homolog	3.09698	3.52136	1.67264e-06	0.000198575
il6st	il6st	interleukin 6 signal transducer	1.45454	6.26227	1.83619e-06	0.000216724
LOC107376634	ier2	immediate early response gene 2 protein-like	2.81437	5.85966	2.002e-06	0.000234928
LOC107383782	lpin2	phosphatidate phosphatase LPIN2-like	1.24947	5.51779	2.30335e-06	0.000267201
fam63a	fam63a	family with sequence similarity 63 member A	4.02513	2.41323	2.33806e-06	0.000269688
LOC107382066	wt1	Wilms tumor protein homolog	2.37262	2.58298	2.76189e-06	0.000314995
gys2	gys2	glycogen synthase 2	1.66767	3.52515	2.80773e-06	0.000318434
pid1	pid1	phosphotyrosine interaction domain containing 1	2.50012	4.75189	2.88805e-06	0.000325724
ptprk	ptprk	protein tyrosine phosphatase, receptor type K	1.71442	4.92443	3.07791e-06	0.000343322
angpt1	angpt1	angiopoietin 1	3.35789	1.383	3.16415e-06	0.000351013
LOC107394210	tcn2	transcobalamin-2-like	0.959187	7.16315	3.29645e-06	0.000360214
sik2	sik2	salt inducible kinase 2	2.73213	2.46022	3.39799e-06	0.000368891
acss1	acss1	acyl-CoA synthetase short-chain family member 1	1.36532	5.6714	3.75881e-06	0.000405891
mpp1	mpp1	membrane protein, palmitoylated 1	1.22347	5.99815	3.89515e-06	0.000416187
LOC107389639	il1r1	interleukin-1 receptor-like 2	1.71098	4.37363	4.07462e-06	0.000433083
epo	epo	erythropoietin	1.92376	2.49949	4.25834e-06	0.000450253
dbi	dbi	diazepam binding inhibitor (GABA receptor modulator, acyl-CoA binding protein)	0.746211	6.73892	4.37664e-06	0.000460364
LOC107374804	nlrc3	NACHT, LRR and PYD domains-containing protein 3-like	1.87088	4.95164	4.78071e-06	0.000497708
LOC107378305	plpp3	phospholipid phosphatase 3-like	1.74524	5.47224	5.3871e-06	0.000557977
gapdhs	gapdhs	glyceraldehyde-3-phosphate dehydrogenase, spermatogenic	1.50244	9.02974	5.47581e-06	0.000564287
mpc2	mpc2	mitochondrial pyruvate carrier 2	1.15065	5.75039	5.75126e-06	0.000589678
LOC107392818	angptl4	angiopoietin-related protein 4-like	2.23131	5.25699	6.45168e-06	0.000651619
csgr17h19orf24	-	chromosome sgr17 open reading frame, human C19orf24	1.69101	4.06677	6.44924e-06	0.000651619
LOC107383147	cyb5a	cytochrome b5	0.985957	6.81915	6.84419e-06	0.000684453
xbp1	xbp1	X-box binding protein 1	1.44431	7.37958	6.98343e-06	0.000691564
celsr3	celsr3	cadherin EGF LAG seven-pass G-type receptor 3	2.23845	3.19979	7.23457e-06	0.000708172
ccnl1	ccnl1	cyclin L1	1.06493	7.35847	8.00991e-06	0.000778035
zbtb2	zbtb2	zinc finger and BTB domain containing 2	1.86876	3.46356	8.19482e-06	0.000792205
LOC107394836	slc2a1	solute carrier family 2, facilitated glucose transporter member 1-like	1.98158	4.42797	8.43661e-06	0.000811714
LOC107379821	tgfb1	transforming growth factor beta-1-like	1.29885	5.37419	8.50243e-06	0.000814188
upp2	upp2	uridine phosphorylase 2	1.45003	6.39661	9.09133e-06	0.000866493
LOC107392810	apba1	amyloid beta A4 precursor protein-binding family A member 3-like	2.50324	2.87165	9.31223e-06	0.0008834
smg7	smg7	SMG7 nonsense mediated mRNA decay factor	1.30521	5.12155	9.37156e-06	0.000884893
slc25a10	rp13-1032i1.10	solute carrier family 25 member 10	1.09787	4.50953	9.46122e-06	0.000889224
LOC107384788	tifa	TRAF-interacting protein with FHA domain-containing protein A-like	1.61537	4.40767	9.69737e-06	0.000907218
LOC107383890	srsf11	serine/arginine-rich splicing factor 11-like	1.05696	7.05931	9.94636e-06	0.000922013
slc10a3	slc10a3	solute carrier family 10 member 3	1.8989	6.0214	1.07181e-05	0.000980129
p4ha2	p4ha2	prolyl 4-hydroxylase subunit alpha 2	2.22792	5.1013	1.07833e-05	0.000981668
LOC107387805	parg	poly(ADP-ribose) glycohydrolase-like	2.20095	4.01306	1.08918e-05	0.000987118
foxo1	foxo1	forkhead box O1	3.33802	3.85522	1.12541e-05	0.00100206
cpox	cpox	coproporphyrinogen oxidase	1.5876	4.28908	1.15862e-05	0.00102712
LOC107385502	loxl2	lysyl oxidase homolog 2A-like	2.00581	5.07947	1.18884e-05	0.00104479
bloc1s3	bloc1s3	biogenesis of lysosomal organelles complex 1 subunit 3	1.50892	5.36497	1.23685e-05	0.00108229
rnf19b	rnf19b	ring finger protein 19B	1.2607	5.48891	1.3125e-05	0.00114356
alyref	alyref	Aly/REF export factor	1.19572	6.48889	1.3555e-05	0.00117098
LOC107377157	ltb4r	leukotriene B4 receptor 1-like	3.092	3.36665	1.36402e-05	0.00117334
LOC107391928	trak1	trafficking kinesin-binding protein 1-like	2.64964	5.65049	1.40395e-05	0.0012026
mknk1	mknk1	MAP kinase interacting serine/threonine kinase 1	2.19621	4.16046	1.42309e-05	0.00121387
LOC107377168	tsc22d3	TSC22 domain family protein 3-like	1.34624	7.42715	1.45965e-05	0.00123985
LOC107396025	nfkbia	NF-kappa-B inhibitor alpha-like	1.63694	4.85098	1.49809e-05	0.00126719
ppp1r13l	tp53bp2	protein phosphatase 1 regulatory subunit 13 like	1.4722	3.91816	1.5053e-05	0.00126801
dcaf10	dcaf10	DDB1 and CUL4 associated factor 10	2.17656	2.84242	1.52354e-05	0.00127808
LOC107382943	slc38a4	sodium-coupled neutral amino acid transporter 4-like	1.37786	7.21622	1.53744e-05	0.00128442
LOC107391563	slc16a6	monocarboxylate transporter 7-like	3.10478	3.11487	1.58201e-05	0.00131624
txnip	txnip	thioredoxin interacting protein	1.79662	7.13254	1.65279e-05	0.00136952
tpra1	tpra1	transmembrane protein adipocyte associated 1	1.068	4.71477	1.76426e-05	0.00145263
LOC107377778	tlr5	toll-like receptor 5	2.99334	7.51939	1.79019e-05	0.00145954
LOC107390711	prdm2	PR domain zinc finger protein 2-like	1.96748	4.13036	1.78789e-05	0.00145954
mki67	mki67	marker of proliferation Ki-67	1.8969	3.90627	1.81485e-05	0.00147373
LOC107392950	mcoln3	mucolipin-3-like	3.18368	1.11498	1.92047e-05	0.00155218
LOC107376824	abcg2	ATP-binding cassette sub-family G member 2-like	1.78871	4.15122	1.92675e-05	0.00155218
tob1	tob1	transducer of ERBB2, 1	1.03537	8.26087	2.03273e-05	0.00163108
shc1	shc1	SHC (Src homology 2 domain containing) transforming protein 1	1.71847	4.92212	2.11339e-05	0.00168759
LOC107396464	jun	transcription factor AP-1-like	1.64031	5.62889	2.11978e-05	0.00168759
LOC107395982	znf292	zinc finger protein 292-like	1.56321	4.83464	2.28682e-05	0.00179246
LOC107396646	smtnl2	smoothelin-like protein 2	2.82213	5.79822	2.39195e-05	0.00186765
hook2	hook2	hook microtubule-tethering protein 2	1.20833	6.42497	2.49694e-05	0.00193474
nadk2	nadk2	NAD kinase 2, mitochondrial	1.81174	4.49184	2.5643e-05	0.00197189
pfkfb3	pfkfb3	6-phosphofructo-2-kinase/fructose-2,6-biphosphatase 3	1.76661	5.52754	2.59e-05	0.00198414
mob2	mob2	MOB kinase activator 2	1.18089	4.75578	2.61423e-05	0.00199517
LOC107385428	fgd5	FYVE, RhoGEF and PH domain-containing protein 5-like	3.99049	2.21543	2.65429e-05	0.00201815
LOC107377507	rnf19a	E3 ubiquitin-protein ligase RNF19B-like	1.27741	5.18909	2.90333e-05	0.00219927
LOC107376124	-	-	1.58216	5.18259	2.95604e-05	0.00223088
plekha3	plekha3	pleckstrin homology domain containing A3	3.6209	3.16483	3.05762e-05	0.00229899
LOC107372519	-	-	2.51358	1.98658	3.18798e-05	0.00237938
LOC107397330	-	uncharacterized LOC107397330	1.52803	7.6258	3.27706e-05	0.00243691
LOC107385161	fkbp5	peptidyl-prolyl cis-trans isomerase FKBP5-like	3.44046	5.2896	3.61796e-05	0.00268059
LOC107376658	gys1	glycogen [starch] synthase, muscle-like	1.35713	7.21351	3.6445e-05	0.00269044
LOC107388463	chchd6	histone-lysine N-methyltransferase 2B-like	3.95834	4.08435	3.84148e-05	0.00282558
LOC107388999	-	-	2.67878	4.50813	3.87985e-05	0.0028435
LOC107378441	plcl2	inactive phospholipase C-like protein 2	1.76789	4.03978	3.91107e-05	0.00285606
LOC107381616	rplp2	60S acidic ribosomal protein P2-like	0.803967	10.6693	4.24316e-05	0.00307645
golga4	golga4	golgin A4	1.32043	5.95792	4.66896e-05	0.00332866
itpkb	itpkb	inositol-trisphosphate 3-kinase B	5.79424	2.34663	4.72776e-05	0.00335588
LOC107391466	tfe3	transcription factor E3-like	1.31193	4.16469	5.00134e-05	0.00352542
cntn1	cntn1	contactin 1	1.15481	6.25191	5.07719e-05	0.00355137
LOC107375626	cxcl9	C-X-C motif chemokine 10-like	1.92384	4.86045	5.28109e-05	0.0036591
fosl2	fosl2	FOS like antigen 2	1.84064	4.097	5.48133e-05	0.00378492
med19	med19	mediator complex subunit 19	1.0625	5.50607	5.56602e-05	0.00381743
LOC107375711	mat1a	S-adenosylmethionine synthase isoform type-1	1.73204	7.20216	5.73537e-05	0.00390717
LOC107392619	ctd-3088g3.8	uncharacterized LOC107392619	2.53143	1.27268	6.00337e-05	0.00407607
LOC107396650	phactr4	phosphatase and actin regulator 4A-like	1.1697	5.60165	6.03882e-05	0.00408647
LOC107381247	-	-	2.51332	2.95491	6.06243e-05	0.00408882
LOC107384947	trib2	tribbles homolog 3-like	4.97186	1.25624	6.14878e-05	0.00411968
LOC107389641	il1r2	interleukin-1 receptor type 2-like	3.93751	2.1429	6.1763e-05	0.00412451
LOC107386387	slc22a6	solute carrier family 22 member 6-like	1.41377	4.74361	6.24691e-05	0.00415798
trim33	trim33	tripartite motif containing 33	1.28665	4.68751	6.53305e-05	0.00430609
ppara	ppara	peroxisome proliferator activated receptor alpha	1.54345	5.52879	6.56866e-05	0.00431555
bscl2	bscl2	Berardinelli-Seip congenital lipodystrophy 2	3.85166	1.59732	6.65999e-05	0.00436144
six2	six2	SIX homeobox 2	3.6524	3.13323	6.7607e-05	0.00441315
srfbp1	srfbp1	serum response factor binding protein 1	2.23884	2.76339	7.10289e-05	0.00459223
mut	mut	methylmalonyl-CoA mutase	1.66891	4.72085	7.16525e-05	0.00461783
LOC107389108	gpi	glucose-6-phosphate isomerase-like	1.10315	6.58485	7.41553e-05	0.00474898
LOC107393335	slc25a42	mitochondrial coenzyme A transporter SLC25A42-like	1.73123	4.38438	7.68522e-05	0.00487555
ran	ran	RAN, member RAS oncogene family	0.688118	8.89737	7.79255e-05	0.00492824
LOC107378203	tmem179	transmembrane protein 179-like	1.60602	4.50584	7.82738e-05	0.00493489
LOC107373011	ch507-152c13.3	heat shock protein 30-like	2.89913	1.6889	8.01673e-05	0.00502308
LOC107376252	ddx5	probable ATP-dependent RNA helicase DDX5	1.12535	8.76328	7.99565e-05	0.00502308
zfand2a	zfand2b	zinc finger AN1-type containing 2A	1.5713	3.56969	8.28456e-05	0.00516344
LOC107377558	esr1	estrogen receptor-like	1.54753	5.12726	8.55129e-05	0.00529268
eif4g2	eif4g2	eukaryotic translation initiation factor 4 gamma 2	1.13908	6.3816	8.72441e-05	0.0053671
nfkb2	nfkb2	nuclear factor of kappa light polypeptide gene enhancer in B-cells 2	1.4176	4.73128	9.02454e-05	0.00551829
LOC107385699	-	-	1.69925	5.95516	0.000100281	0.00605892
sema3c	sema3c	semaphorin 3C	1.97691	4.58387	0.000107422	0.006452
LOC107393096	zcchc11	terminal uridylyltransferase 4-like	1.12511	5.55838	0.000110346	0.00660805
trim36	trim36	tripartite motif containing 36	5.36264	3.78668	0.000111946	0.0066712
LOC107383826	gpt2	alanine aminotransferase 2-like	1.16006	6.00024	0.000112057	0.0066712
tnfaip2	tnfaip2	TNF alpha induced protein 2	1.75076	5.33084	0.000116899	0.00685883
taf15	taf15	TATA-box binding protein associated factor 15	1.07423	6.86891	0.000116849	0.00685883
LOC107396419	mitf	microphthalmia-associated transcription factor-like	1.69391	4.53803	0.000122502	0.00716691
arhgap6	arhgap6	Rho GTPase activating protein 6	3.81727	3.05021	0.000124864	0.0072632
hmgn1	-	high mobility group nucleosome binding domain 1	1.2845	5.31468	0.000127257	0.00733931
maff	mafk	v-maf avian musculoaponeurotic fibrosarcoma oncogene homolog F	1.65637	4.56202	0.000127809	0.00734844
LOC107389522	ccdc80	coiled-coil domain-containing protein 80-like	1.61099	3.7258	0.000128139	0.00734844
LOC107373955	pfn2	profilin-2-like	0.910673	8.41661	0.000128665	0.00735785
LOC107383217	slc6a18	sodium-dependent neutral amino acid transporter BAT3-like	2.11457	1.22288	0.000137433	0.00781518
LOC107376990	n4bp1	protein KHNYN-like	2.00851	4.01793	0.000138805	0.00787115
LOC107382371	gtpbp2	GTP-binding protein 2-like	2.49723	4.22208	0.000140673	0.00793276
tbc1d2b	tbc1d2b	TBC1 domain family member 2B	2.00146	3.28431	0.000141827	0.00797572
LOC107387385	lamb1	laminin subunit beta-1-like	1.5327	5.69259	0.000144059	0.00807884
csgr04h20orf27	c20orf27	chromosome sgr04 open reading frame, human C20orf27	1.28333	5.14212	0.000146804	0.00821012
tmem47	tmem47	transmembrane protein 47	1.39429	5.01921	0.000150455	0.00836817
atp7a	atp7a	ATPase copper transporting alpha	1.52289	4.09976	0.000151707	0.00841475
glg1	glg1	golgi glycoprotein 1	1.33363	5.12582	0.00015244	0.00842678
LOC107382594	cd38	ADP-ribosyl cyclase/cyclic ADP-ribose hydrolase 1-like	1.49934	4.66579	0.000155861	0.00855174
LOC107395227	c5orf28	chromosome unknown open reading frame, human C5orf28	1.81641	3.38371	0.000160713	0.00877051
kiaa0101	kiaa0101	KIAA0101 ortholog	2.03735	3.2798	0.00016161	0.00877231
eno1	eno1	enolase 1,	0.827776	9.44777	0.000162497	0.00879696
LOC107387371	gadd45a	growth arrest and DNA damage-inducible protein GADD45 alpha-like	1.88529	3.67768	0.000164758	0.00888392
hif1a	hif1a	hypoxia inducible factor 1 alpha subunit	0.916262	5.30847	0.000166409	0.00893724
LOC107393220	rxrg	retinoic acid receptor RXR-gamma-B	1.4803	5.62288	0.000167564	0.00897551
rpl39	rpl39	ribosomal protein L39	0.693614	10.6957	0.000169408	0.009033
LOC107391378	rpl22	60S ribosomal protein L22	0.738906	9.58448	0.000172315	0.00915751
LOC107396064	pitpnb	phosphatidylinositol transfer protein beta isoform-like	1.14254	5.05268	0.000174301	0.00923887
notch2	notch2	notch 2	1.50267	4.02182	0.000176761	0.00934487
pam	pam	peptidylglycine alpha-amidating monooxygenase	0.707377	5.94853	0.000185073	0.00975885
p4ha3	p4ha3	prolyl 4-hydroxylase subunit alpha 3	2.01578	2.07458	0.000190511	0.00999372
LOC107380229	frem2	FRAS1-related extracellular matrix protein 2-like	3.12497	1.32523	0.000192552	0.010069
mettl16	mettl16	methyltransferase like 16	1.7863	3.53494	0.000192939	0.010069
pla2g7	pla2g7	phospholipase A2 group VII	1.37922	3.92133	0.00019574	0.010189
LOC107383381	creb5	cyclic AMP-responsive element-binding protein 5-like	4.40571	2.75649	0.000196454	0.0102
LOC107376037	ppif	peptidyl-prolyl cis-trans isomerase A-like	1.42218	4.94228	0.000199152	0.0103138
LOC107377938	tiam2	T-lymphoma invasion and metastasis-inducing protein 2-like	3.44699	2.78207	0.000207778	0.0107331
bcl2l14	bcl2l14	BCL2 like 14	2.06971	3.74135	0.000213923	0.0110225
LOC107390211	ugt1a1	UDP-glucuronosyltransferase-like	1.93106	3.46152	0.000220433	0.0113005
snx17	snx17	sorting nexin 17	1.52527	3.58024	0.000222631	0.0113559
sgk1	sgk1	serum/glucocorticoid regulated kinase 1	1.51041	5.28995	0.000222509	0.0113559
hsd11b2	hsd11b2	hydroxysteroid (11-beta) dehydrogenase 2	5.4948	1.48708	0.000226545	0.0114977
smarcd1	smarcd1	SWI/SNF related, matrix associated, actin dependent regulator of chromatin, subfamily d, member 1	1.32314	4.39032	0.000228555	0.0115708
LOC107385000	adipor2	adiponectin receptor protein 2-like	0.795662	6.14656	0.000229369	0.0115832
f7	f7	coagulation factor VII	1.15909	5.40396	0.000231647	0.0116691
sord	sord	sorbitol dehydrogenase	0.94156	4.52785	0.000236171	0.0118383
mcm6	mcm6	minichromosome maintenance complex component 6	1.8042	2.57894	0.000238838	0.0119425
pc	pc	pyruvate carboxylase	5.44635	0.696288	0.000240331	0.0119583
LOC107381266	pkm	pyruvate kinase PKM-like	1.12162	7.46729	0.000239873	0.0119583
cilp	cilp	cartilage intermediate layer protein	1.96365	5.88253	0.000243512	0.0120511
mast4	mast4	microtubule associated serine/threonine kinase family member 4	1.7541	4.08245	0.000243977	0.0120511
LOC107392740	tsc22d2	TSC22 domain family protein 2-like	1.79379	5.67562	0.000247587	0.0121701
tmem45a	tmem45a	transmembrane protein 45A	4.64871	2.62414	0.000250475	0.012194
LOC107394107	creb3l3	cyclic AMP-responsive element-binding protein 3-like protein 3	1.02215	5.53297	0.0002502	0.012194
LOC107383910	phlpp1	PH domain leucine-rich repeat-containing protein phosphatase 1-like	1.62204	3.7324	0.00025265	0.0122412
gchfr	gchfr	GTP cyclohydrolase I feedback regulator	1.3089	6.41789	0.000253297	0.0122433
slc7a5	slc7a5	solute carrier family 7 member 5	1.67934	4.51337	0.000262245	0.0126157
LOC107373658	prodh	proline dehydrogenase 1, mitochondrial-like	1.99663	6.74167	0.000266815	0.0127769
plekha8	plekha8	pleckstrin homology domain containing A8	1.6425	3.45254	0.000266854	0.0127769
LOC107387849	rpl19	60S ribosomal protein L19	0.592216	8.02766	0.000270447	0.0128881
LOC107389368	obscn	obscurin-like protein 1	2.74649	4.50636	0.000275888	0.013086
LOC107380261	itpkc	inositol-trisphosphate 3-kinase A-like	1.63949	5.57411	0.000275766	0.013086
actl6a	actl6a	actin like 6A	2.34216	3.73384	0.000277023	0.0131092
LOC107386979	slc7a1	high affinity cationic amino acid transporter 1-like	1.91229	5.15786	0.000282129	0.0132889
LOC107374011	-	serine/threonine-protein kinase WNK2-like	1.94608	3.84374	0.000288326	0.013518
LOC107386022	-	non-histone chromosomal protein HMG-14B-like	1.15864	5.89019	0.000296329	0.0138612
LOC107379795	foxa1	forkhead box protein A1-B-like	1.93232	5.57447	0.0003002	0.01401
mmadhc	mmadhc	methylmalonic aciduria and homocystinuria, cblD type	2.20149	4.45133	0.00030418	0.0140694
LOC107391533	tuba1c	tubulin alpha-1C chain-like	0.623691	7.66485	0.000304807	0.0140694
mxd1	mxd1	MAX dimerization protein 1	2.57144	4.59346	0.000311565	0.0143426
LOC107379773	hif1a	hypoxia-inducible factor 1-alpha-like	1.11584	6.15932	0.000312377	0.0143474
LOC107390750	-	-	6.21192	2.96611	0.000315294	0.0144487
fgfr4	fgfr2	fibroblast growth factor receptor 4	1.61527	3.01026	0.000322446	0.0147432
hao1	hao1	hydroxyacid oxidase (glycolate oxidase) 1	1.31788	2.65434	0.000328078	0.014967
spag9	spag9	sperm associated antigen 9	5.33119	1.65854	0.000336896	0.0153005
LOC107395604	srrt	serrate RNA effector molecule homolog	1.84601	5.45439	0.000343478	0.0155568
cic	cic	capicua transcriptional repressor	0.751509	5.68982	0.000344839	0.0155568
LOC107374810	vamp1	vesicle-associated membrane protein 8-like	1.19336	5.71809	0.000347533	0.0156436
slc16a13	slc16a13	solute carrier family 16 member 13	2.23102	1.85614	0.000357164	0.0160416
LOC107388983	-	uncharacterized LOC107388983	5.21241	1.19353	0.000368809	0.0163579
g6pc	g6pc	glucose-6-phosphatase catalytic subunit	1.83639	7.40283	0.000369041	0.0163579
foxp4	foxp4	forkhead box P4	1.12852	6.49124	0.00036748	0.0163579
slc35g1	slc35g1	solute carrier family 35 member G1	1.79303	4.01344	0.000385324	0.0170381
LOC107376860	anp32b	putative acidic leucine-rich nuclear phosphoprotein 32 family member C	1.72573	4.77321	0.000386067	0.0170381
crlf1	crlf1	cytokine receptor-like factor 1	3.17198	3.09757	0.00038913	0.0171361
LOC107385727	slc38a3	sodium-coupled neutral amino acid transporter 3-like	1.24999	6.55087	0.000390728	0.0171692
LOC107379176	nr1d2	nuclear receptor subfamily 1 group D member 2-like	1.42548	7.24401	0.000393151	0.0172012
LOC107378566	rpl19	60S ribosomal protein L19	0.723242	11.081	0.000417257	0.0181775
LOC107387579	ppp1r1b	protein phosphatase 1 regulatory subunit 1B-like	1.78443	1.46977	0.000420501	0.0182796
LOC107382648	rab18	ras-related protein Rab-18	1.00674	4.83851	0.000431848	0.0186928
suco	suco	SUN domain containing ossification factor	1.47014	3.85692	0.000437089	0.0188515
LOC107396965	tmem57	macoilin-1-like	1.96142	3.84954	0.000443291	0.0190662
LOC107374014	-	-	1.78652	3.72445	0.000451361	0.0193722
LOC107391345	tmem106c	transmembrane protein 106C-like	1.93924	3.46139	0.000457612	0.0195168
LOC107381322	cyba	cytochrome b-245 light chain	1.18354	5.64789	0.000461565	0.0196441
arhgap35	arhgap35	Rho GTPase activating protein 35	1.29192	3.95303	0.000471279	0.0199738
LOC107390374	anks1a	ankyrin repeat and SAM domain-containing protein 1A-like	1.92353	3.70034	0.000478015	0.0201429
slc39a1	slc39a1	solute carrier family 39 member 1	1.1162	4.77092	0.000479261	0.0201439
tox4	tox4	TOX high mobility group box family member 4	3.68226	1.89248	0.000483512	0.0201556
LOC107389173	cyp2j2	cytochrome P450 2F2-like	2.4607	1.09256	0.000482176	0.0201556
LOC107390103	myo10	unconventional myosin-X-like	1.14789	4.58206	0.0004833	0.0201556
pecr	pecr	peroxisomal trans-2-enoyl-CoA reductase	1.11529	4.06998	0.00048179	0.0201556
ipo9	ipo9	importin 9	1.57802	3.71908	0.000488917	0.0202975
frmd4a	frmd4a	FERM domain containing 4A	0.879445	5.19952	0.000492169	0.0203909
dmtf1	dmtf1	cyclin D binding myb like transcription factor 1	1.12632	4.28556	0.000503183	0.0208047
srebf2	srebf2	sterol regulatory element binding transcription factor 2	0.916792	6.06999	0.000513744	0.0211861
mpc1	mpc1	mitochondrial pyruvate carrier 1	0.981394	6.04125	0.00052371	0.0214352
htra1	htra1	HtrA serine peptidase 1	0.976639	7.31684	0.000531729	0.021676
LOC107373694	ninl	ninein-like protein	3.39892	2.30775	0.000538587	0.0218677
rad9a	rad9a	RAD9 checkpoint clamp component A	5.16755	1.78061	0.000557239	0.0225798
LOC107390489	eif4e3	eukaryotic translation initiation factor 4E type 3-like	5.22069	0.925926	0.000562735	0.0227572
LOC107372380	gadl1	acidic amino acid decarboxylase GADL1-like	0.778277	5.47546	0.000568592	0.0229483
csgr13hxorf56	cxorf56	chromosome sgr13 open reading frame, human CXorf56	1.72808	4.0632	0.000577617	0.0232202
higd1a	higd1a	HIG1 hypoxia inducible domain family member 1A	1.45713	4.78127	0.000596695	0.0238925
rap1b	rap1b	RAP1B, member of RAS oncogene family	1.77952	4.79761	0.000614591	0.0244643
rpl8	rpl8	ribosomal protein L8	0.573067	10.7399	0.000626743	0.0248506
LOC107375749	ston1-gtf2a1l	stonin-1-like	1.82458	4.0897	0.000630822	0.0249491
egln1	egln1	egl-9 family hypoxia-inducible factor 1	0.937976	5.40522	0.000631685	0.0249491
LOC107391854	psen1	presenilin-1-like	1.41964	4.05494	0.00063486	0.0250258
pck1	pck1	phosphoenolpyruvate carboxykinase 1	2.70026	7.82974	0.000640045	0.0251326
LOC107378491	pacsin3	protein kinase C and casein kinase substrate in neurons protein 3-like	1.38708	5.52873	0.000643569	0.0251736
tmbim6	tmbim6	transmembrane BAX inhibitor motif containing 6	1.42958	4.00137	0.000648897	0.0252846
LOC107378469	fmnl2	formin-like protein 1	0.997923	6.95002	0.000648606	0.0252846
rpl37	rpl37	ribosomal protein L37	0.588404	11.2924	0.000657019	0.025552
usp38	usp38	ubiquitin specific peptidase 38	5.1767	2.62706	0.000668891	0.0258651
znrf2	znrf2	zinc and ring finger 2, E3 ubiquitin protein ligase	1.66602	3.18095	0.00067582	0.0260338
LOC107379482	clec4d	C-type lectin domain family 4 member D-like	1.61503	10.1557	0.000674868	0.0260338
rpl7a	rpl7a	ribosomal protein L7a	0.508055	11.4383	0.000692234	0.0265653
LOC107389016	uevld	ubiquitin-conjugating enzyme E2 variant 3-like	1.90129	3.44701	0.000699116	0.0267056
arid4a	arid4a	AT-rich interaction domain 4A	1.62274	4.03948	0.000699183	0.0267056
LOC107376198	slc25a5	ferritin, middle subunit-like	1.27374	6.04204	0.000699837	0.0267056
oat	oat	ornithine aminotransferase	1.10608	6.43786	0.000702804	0.0267685
LOC107395375	prpsap1	phosphoribosyl pyrophosphate synthase-associated protein 1-like	1.50046	4.90305	0.000709777	0.026933
slc39a9	slc39a9	solute carrier family 39 member 9	1.27006	4.35691	0.00073402	0.0277492
dvl2	dvl2	dishevelled segment polarity protein 2	2.09129	3.64641	0.000738199	0.0277522
LOC107387759	ppm1b	protein phosphatase 1B-like	3.43504	1.03205	0.000742551	0.0278642
helz	helz	helicase with zinc finger	0.793004	5.41877	0.000747967	0.0280156
arg2	arg2	arginase 2	5.22096	1.29665	0.000751492	0.0280863
LOC107385762	cdkn1a	cyclin-dependent kinase inhibitor 1-like	1.42324	7.01827	0.000752622	0.0280863
LOC107381469	spi1	transcription factor PU.1-like	1.3549	5.17527	0.000760624	0.0282293
LOC107373838	rps4x	40S ribosomal protein S4	0.77748	11.2723	0.00076353	0.0282854
rpl21	rpl21	ribosomal protein L21	0.66361	10.9464	0.000768793	0.0284285
ssr2	ssr2	signal sequence receptor, beta (translocon-associated protein beta)	0.793552	8.45812	0.000782391	0.0288788
rnf215	rnf215	ring finger protein 215	2.66284	2.69074	0.000788236	0.0289891
LOC107385733	gpx1	glutathione peroxidase 1-like	1.4115	5.25896	0.000786832	0.0289891
polr2e	polr2e	polymerase II subunit E	1.09402	4.0712	0.000811512	0.0297374
rab6b	rab6b	RAB6B, member RAS oncogene family	1.39717	5.72584	0.000819942	0.0299382
LOC107381728	slc41a2	solute carrier family 41 member 2-like	1.20631	4.28734	0.000819425	0.0299382
LOC107390024	dync1i2	cytoplasmic dynein 1 intermediate chain 2-like	1.66718	4.43577	0.00082795	0.0300147
rpl36	rpl36	ribosomal protein L36	0.574002	11.1771	0.00082784	0.0300147
ube2i	ube2i	ubiquitin conjugating enzyme E2 I	1.38307	4.73081	0.000832228	0.0300624
csgr03h10orf54	c10orf54	chromosome sgr03 open reading frame, human C10orf54 , partial mRNA.	0.941617	5.9161	0.000830786	0.0300624
LOC107385240	mon1b	vacuolar fusion protein MON1 homolog B-like	3.57331	3.46763	0.000837669	0.0302052
scaf1	scaf1	SR-related CTD associated factor 1	0.914276	6.48535	0.000844435	0.0303925
LOC107392644	insr	insulin receptor-like	2.44559	2.83073	0.00085187	0.0305544
rps13	rps13	ribosomal protein S13	0.509728	10.0924	0.000870679	0.0311191
LOC107376749	rela	transcription factor p65-like	1.10693	4.86461	0.000872894	0.0311435
mib2	mib2	mindbomb E3 ubiquitin protein ligase 2	3.29213	0.993577	0.000878719	0.0312564
st5	st5	suppression of tumorigenicity 5	1.79513	3.32834	0.00088351	0.0312736
LOC107381272	ctsf	cathepsin F-like	0.788037	9.78372	0.000884244	0.0312736
fam20b	fam20b	family with sequence similarity 20 member B	1.2762	4.36623	0.000896992	0.0316693
rnf2	rnf2	ring finger protein 2	1.23701	5.58437	0.000908276	0.0319565
LOC107386109	ctsl	cathepsin L1-like	0.87849	7.20521	0.000908002	0.0319565
tmc8	tmc7	transmembrane channel like 8	5.26751	1.64699	0.000916784	0.0322001
pparg	pparg	peroxisome proliferator activated receptor gamma	1.00931	4.07802	0.000929476	0.0324773
pdlim4	pdlim4	PDZ and LIM domain 4	2.13656	3.50574	0.000935704	0.0326387
agxt2	agxt2	alanine--glyoxylate aminotransferase 2	1.30967	3.15918	0.000937344	0.0326398
mfsd3	mfsd3	major facilitator superfamily domain containing 3	3.43703	3.27093	0.000940612	0.0326975
mrps27	mrps27	mitochondrial ribosomal protein S27	1.3009	4.5148	0.000944422	0.0327179
eif4b	eif4b	eukaryotic translation initiation factor 4B	0.77258	7.08647	0.000943539	0.0327179
LOC107374906	gas1	growth arrest-specific protein 1-like	5.32045	0.91873	0.00095215	0.0328735
mrpl9	mrpl9	mitochondrial ribosomal protein L9	1.21247	5.5062	0.000985341	0.0339041
LOC107393763	ido2	indoleamine 2,3-dioxygenase 2-like	0.891847	8.30086	0.000984859	0.0339041
LOC107386627	-	uncharacterized LOC107386627	1.31511	2.96455	0.000997286	0.034257
atf3	atf3	activating transcription factor 3	2.10637	3.40032	0.00100212	0.0343648
setd3	setd3	SET domain containing 3	0.829553	5.85304	0.00101368	0.0346442
LOC107396831	-	uncharacterized LOC107396831	1.47167	2.47681	0.00103078	0.0351697
LOC107384370	znf658	gastrula zinc finger protein XlCGF26.1-like	2.07648	2.18251	0.00104226	0.03543
LOC107387081	ubb	polyubiquitin-B	1.03994	7.61981	0.00104539	0.03543
LOC107389739	brdt	bromodomain-containing protein 4-like	0.856512	5.56369	0.00104883	0.0354871
LOC107384027	cul3	cullin-3-like	1.43903	4.74096	0.00107039	0.0359328
gmeb1	gmeb1	glucocorticoid modulatory element binding protein 1	2.33174	2.46671	0.00108869	0.0363518
LOC107394547	osbpl10	oxysterol-binding protein-related protein 10-like	1.30273	3.20693	0.00108653	0.0363518
LOC107377235	gpd1	glycerol-3-phosphate dehydrogenase 1-like protein	1.51398	3.96081	0.00110053	0.0363875
ptpn6	ptpn6	protein tyrosine phosphatase, non-receptor type 6	1.00035	6.00375	0.00109903	0.0363875
fam13a	fam13a	family with sequence similarity 13 member A	0.81152	5.29934	0.00109703	0.0363875
tars	tars	threonyl-tRNA synthetase	0.704568	6.25499	0.00109702	0.0363875
LOC107376302	micall1	MICAL-like protein 1	2.60432	1.95622	0.00110754	0.0363967
klf12	klf12	Kruppel-like factor 12	2.37306	2.82061	0.00110684	0.0363967
atxn7l3	atxn7l3	ataxin 7 like 3	5.15112	2.37668	0.00111258	0.0364298
grip2	grip1	glutamate receptor interacting protein 2	4.94247	4.14998	0.00111176	0.0364298
mcf2	mcf2	MCF.2 cell line derived transforming sequence	1.85926	3.28436	0.00111953	0.0365771
vegfa	vegfa	vascular endothelial growth factor A	1.22572	5.39171	0.00112953	0.0367479
rps10	rps10	ribosomal protein S10	0.590921	11.3052	0.00114576	0.0371566
LOC107378994	fam26f	protein FAM26E-like	1.99526	3.3745	0.00115575	0.0373096
lcp1	lcp1	lymphocyte cytosolic protein 1 (L-plastin)	1.23315	5.99234	0.00115325	0.0373096
LOC107387634	g6pc	glucose-6-phosphatase-like	1.5047	3.40741	0.0011809	0.0380531
cep170b	cep170b	centrosomal protein 170B	2.20862	2.88395	0.0011962	0.0384243
LOC107396109	calm3	calmodulin	0.483284	7.97888	0.00120631	0.0386725
LOC107388458	fam208b	uncharacterized LOC107388458	0.778302	5.93115	0.00121225	0.0387334
ndufs5	ndufs5	NADH:ubiquinone oxidoreductase subunit S5	1.04582	7.75119	0.00121649	0.038769
LOC107380415	zfp36l2	tristetraprolin-like	1.18288	8.43106	0.00122203	0.0388846
invs	invs	inversin	1.1231	3.52028	0.00122777	0.0389603
dusp16	dusp16	dual specificity phosphatase 16	0.949865	4.15692	0.00124207	0.039276
LOC107385352	prelid3b	PRELI domain containing protein 3B-like	1.46509	4.3834	0.00124589	0.0393358
znf326	znf326	zinc finger protein 326	1.20093	4.9794	0.00125163	0.0393944
LOC107393814	-	-	1.08553	4.09263	0.00129075	0.0404374
LOC107394702	pard6g	partitioning defective 6 homolog gamma-like	1.95471	3.37585	0.00129687	0.0405639
rpl11	rpl11	ribosomal protein L11	0.590646	10.9815	0.00130278	0.0405639
LOC107372744	psmb6	proteasome subunit beta type-6-like	0.870971	7.63432	0.0013069	0.040568
LOC107394780	ahdc1	AT-hook DNA-binding motif-containing protein 1-like	4.97737	3.51091	0.00131378	0.0406854
gosr1	gosr1	golgi SNAP receptor complex member 1	1.70111	3.70644	0.00132992	0.041094
LOC107395168		uncharacterized LOC107395168 , partial mRNA.	2.14569	1.17277	0.00133721	0.0412564
LOC107390924	hnrnpa1	heterogeneous nuclear ribonucleoprotein A1-like	0.480837	8.20213	0.00134557	0.0414513
lima1	lima1	LIM domain and actin binding 1	1.54002	3.94966	0.00134864	0.041483
LOC107390372	slc16a1	monocarboxylate transporter 1-like	0.881707	5.63966	0.00135098	0.041492
smox	smox	spermine oxidase	1.26433	4.80292	0.00136501	0.0417964
ubqln4	ubqln4	ubiquilin 4	0.764808	6.60234	0.00136416	0.0417964
coro2a	coro2a	coronin 2A	1.55038	2.99709	0.00137227	0.0418296
wasf2	wasf2	WAS protein family member 2	1.17843	4.48356	0.0013705	0.0418296
iqgap3	iqgap3	IQ motif containing GTPase activating protein 3	4.07358	1.35609	0.00137644	0.0418938
LOC107389523	f5	venom prothrombin activator omicarin-C non-catalytic subunit-like	0.870258	6.75381	0.00138228	0.0420085
aldoc	aldoc	aldolase, fructose-bisphosphate C	1.09698	9.7521	0.00139851	0.0424383
LOC107382774	coa6	cytochrome c oxidase assembly factor 6 homolog	1.43737	4.31206	0.00140847	0.0425496
LOC107384403	scp2	non-specific lipid-transfer protein-like	0.851037	5.04379	0.00141673	0.0427354
calcoco2	tax1bp1	calcium binding and coiled-coil domain 2	0.791389	6.86089	0.00141898	0.04274
LOC107377469	lrg1	leucine-rich alpha-2-glycoprotein-like	1.01984	5.13682	0.00145108	0.0435776
mrps7	mrps7	mitochondrial ribosomal protein S7	0.915859	4.43342	0.0014557	0.0436516
cog4	cog4	component of oligomeric golgi complex 4	1.49142	3.9259	0.00145886	0.043682
LOC107380478	por	NADPH--cytochrome P450 reductase	0.655116	5.4079	0.00148638	0.0444403
bckdha	ctc-435m10.3	branched chain keto acid dehydrogenase E1, alpha polypeptide	0.865247	5.37672	0.00149551	0.0446475
lmbr1l	lmbr1l	limb development membrane protein 1 like	1.94624	1.98129	0.00150781	0.0449488
LOC107393252	elovl4	elongation of very long chain fatty acids protein 4-like	1.4942	3.64326	0.00153081	0.0455006
plekha7	plekha7	pleckstrin homology domain containing A7	2.29009	2.9925	0.00154522	0.0458253
ggcx	ggcx	gamma-glutamyl carboxylase	0.899362	4.80621	0.00155749	0.0460913
LOC107378554	svil	supervillin-like	1.31919	5.62432	0.00156676	0.046298
LOC107383065	ccl20	C-C motif chemokine 20-like	2.47752	2.31704	0.00158169	0.0466714
LOC107377930	rrm2	ribonucleoside-diphosphate reductase subunit M2-like	1.76169	3.65138	0.00158721	0.0467016
LOC107394782	sesn1	sestrin-2-like	1.3413	3.41716	0.00158981	0.0467072
LOC107372901	astl	low choriolytic enzyme-like	1.99911	8.06274	0.00160801	0.0470541
LOC107390992	-	-	1.70382	1.75693	0.00161056	0.0470541
nedd4	nedd4	neural precursor cell expressed, developmentally down-regulated 4, E3 ubiquitin protein ligase	0.936941	5.24453	0.00161996	0.0471834
LOC107392101	gadd45g	growth arrest and DNA damage-inducible protein GADD45 beta-like	5.25818	3.18116	0.00163524	0.0474921
thbs1	thbs1	thrombospondin 1	2.38694	3.5549	0.00163872	0.0475251
LOC107377233	slc16a2	monocarboxylate transporter 8-like	0.720212	5.17224	0.00164248	0.0475663
arap2	arap2	ArfGAP with RhoGAP domain, ankyrin repeat and PH domain 2	2.22389	2.18881	0.00165862	0.0479654
esr2	esr2	estrogen receptor 2 (ER beta)	1.26401	4.78637	0.00168321	0.0486071
LOC107397077	dennd2c	DENN domain-containing protein 2C-like	1.85461	3.47961	0.00170311	0.0490422
pcm1	pcm1	pericentriolar material 1	1.20128	4.67894	0.00170629	0.0490644
LOC107378087	peli2	E3 ubiquitin-protein ligase pellino homolog 2-like	4.90575	0.678507	0.00171632	0.0492254
LOC107377923	asap2	arf-GAP with SH3 domain, ANK repeat and PH domain-containing protein 2-like	1.25485	4.77182	0.00173958	0.0497396

## Sheet: Liver_DOWN_in_ΔuORF
N. furzeri gene id	Human Ortholog	NCBI Definition	logFC	logCPM	RAW p-value	FDR
LOC107377420	fabp2	fatty acid-binding protein, intestinal-like	-3.98743	6.8272	7.52751e-22	1.38924e-18
LOC107380514	si	sucrase-isomaltase, intestinal-like	-3.76671	3.75998	2.29148e-18	2.32597e-15
LOC107397218	enpp7	ectonucleotide pyrophosphatase/phosphodiesterase family member 7-like	-4.97363	2.55724	1.15493e-15	8.68376e-13
fabp2	fabp2	fatty acid binding protein 2	-4.06602	5.2236	3.643e-15	2.55022e-12
LOC107380806	gif	uncharacterized LOC107380806	-2.69172	6.65413	5.77896e-14	3.25885e-11
LOC107387911	muc13	mucin-13-like	-3.66355	3.11807	1.65023e-13	9.05441e-11
cdh17	cdh17	cadherin 17	-3.90264	4.77505	3.09343e-13	1.59867e-10
LOC107380468	folr2	folate receptor beta-like	-3.98142	2.8043	7.1058e-12	3.06925e-09
elavl2	elavl2	ELAV like neuron-specific RNA binding protein 2	-4.31726	5.97372	8.57651e-12	3.5533e-09
LOC107387175	cdx2	homeobox protein CDX-1-like	-5.64827	1.30272	5.27116e-11	1.94563e-08
LOC107390484	chia	acidic mammalian chitinase-like	-3.44059	2.64492	2.74733e-10	8.08311e-08
LOC107392764	alpi	alkaline phosphatase-like	-4.65094	1.88416	4.55026e-10	1.28298e-07
LOC107375618	-	uncharacterized LOC107375618	-4.09856	1.79092	6.42713e-10	1.7397e-07
ace2	ace2	angiotensin I converting enzyme 2	-2.98688	3.04243	1.02085e-09	2.46719e-07
slc5a1	slc5a1	solute carrier family 5 member 1	-3.17112	2.2201	1.68222e-09	3.88078e-07
LOC107373716	-	uncharacterized LOC107373716	-3.63816	1.58634	1.90905e-09	4.30617e-07
acta2	acta2	actin, alpha 2, smooth muscle, aorta	-3.311	5.72328	3.23253e-09	7.05631e-07
vill	avil	villin-like	-2.68961	2.98284	5.34766e-09	1.10778e-06
LOC107390482	chia	acidic mammalian chitinase-like	-2.6006	3.03058	4.45417e-08	7.79519e-06
LOC107394705	serpinb1	leukocyte elastase inhibitor-like	-1.40653	6.52362	5.29224e-08	9.1049e-06
LOC107394427	atad2	ATPase family AAA domain-containing protein 2-like	-2.85216	2.22765	9.51715e-08	1.52132e-05
LOC107383219	slc6a19	sodium-dependent neutral amino acid transporter BAT1-like	-3.57026	1.47749	2.39779e-07	3.50198e-05
LOC107389976	slc15a1	solute carrier family 15 member 1-like	-3.49606	1.12389	2.55982e-07	3.6856e-05
LOC107387201	fam57b	protein FAM57A-like	-1.67581	5.0251	2.72508e-07	3.8959e-05
LOC107381011	sftpd	uncharacterized LOC107381011	-2.11748	3.87044	3.55758e-07	5.01544e-05
LOC107375971	cuzd1	deleted in malignant brain tumors 1 protein-like	-2.98471	2.02767	3.78202e-07	5.22304e-05
LOC107391342	krt18	keratin, type I cytoskeletal 18-like	-3.35805	5.13441	4.45733e-07	6.07304e-05
LOC107389827	prf1	perforin-1-like	-4.29429	1.65053	5.03479e-07	6.72443e-05
spire2	spire2	spire type actin nucleation factor 2	-3.26001	3.30562	6.60183e-07	8.53655e-05
LOC107388745	ambp	inter-alpha-trypsin inhibitor-like	-3.09309	2.32563	9.83165e-07	0.00012397
pik3ip1	pik3ip1	phosphoinositide-3-kinase interacting protein 1	-1.51881	5.36923	1.02559e-06	0.000127733
LOC107392093	pls1	plastin-1-like	-3.19787	1.33701	1.39727e-06	0.000167845
LOC107385509	nsg1	neuron-specific protein family member 1	-1.6199	6.36039	2.22316e-06	0.000259382
kalrn	kalrn	kalirin, RhoGEF kinase	-2.65612	3.93879	2.75419e-06	0.000314995
LOC107389815	actg1	actin, cytoplasmic 2	-1.36567	7.38379	3.0265e-06	0.000339453
LOC107382662	wdr37	WD repeat-containing protein 37-like	-1.52291	4.26407	3.19463e-06	0.000352468
LOC107395310	-	natterin-3-like	-3.74432	4.90189	3.30032e-06	0.000360214
LOC107388511	muc5ac	mucin-2-like	-3.18061	3.66656	3.77998e-06	0.000406018
LOC107385531	krt8	keratin, type II cytoskeletal 8-like	-2.87867	7.57202	4.6074e-06	0.000482138
pacsin1	pacsin1	protein kinase C and casein kinase substrate in neurons 1	-2.8185	3.44677	6.06215e-06	0.000618431
spats2	spats2	spermatogenesis associated serine rich 2	-0.941972	6.58585	6.7203e-06	0.00067539
LOC107390534	adcy9	adenylate cyclase type 9-like	-0.983735	6.38624	6.96842e-06	0.000691564
vip	vip	vasoactive intestinal peptide	-7.09256	2.51847	7.02853e-06	0.000692651
LOC107395311	-	natterin-3-like	-4.03013	4.99728	7.25579e-06	0.000708172
slc12a1	slc12a1	solute carrier family 12 member 1	-4.15473	1.47319	9.7532e-06	0.000908256
LOC107387676	retsat	putative all-trans-retinol 13,14-reductase	-5.41565	1.37275	1.04963e-05	0.000964186
clstn3	clstn3	calsyntenin 3	-1.83182	6.52393	1.04765e-05	0.000964186
LOC107387602	npy	peptide Y	-5.95787	1.70659	1.11707e-05	0.00100206
des	des	desmin	-5.58307	0.758112	1.12455e-05	0.00100206
LOC107378508	harbi1	uncharacterized LOC107378508	-4.24419	2.21081	1.11367e-05	0.00100206
LOC107384959	kcns1	potassium voltage-gated channel subfamily S member 2-like	-2.93006	3.15915	1.16542e-05	0.00102866
slc27a4	slc27a4	solute carrier family 27 member 4	-1.43938	4.46709	1.34165e-05	0.00116397
csgr02h4orf33	c4orf33	chromosome sgr02 open reading frame, human C4orf33	-1.79919	5.09592	1.7674e-05	0.00145263
gtf3a	gtf3a	general transcription factor IIIA	-2.7816	1.53335	2.21758e-05	0.00175856
LOC107392476	cck	gastrin/cholecystokinin-like peptide	-4.68477	1.17072	2.24252e-05	0.00177142
LOC107393140	cacna1b	voltage-dependent R-type calcium channel subunit alpha-1E-like	-2.3863	4.2489	2.28441e-05	0.00179246
LOC107388454	camk1d	calcium/calmodulin-dependent protein kinase type 1D-like	-1.68518	3.99994	2.43452e-05	0.00189361
LOC107395633	tagln	transgelin-like	-2.28447	4.83182	2.55382e-05	0.0019713
LOC107377875	-	-	-5.87031	1.23528	3.07686e-05	0.00230492
scamp2	scamp2	secretory carrier membrane protein 2	-1.86777	3.23506	4.1504e-05	0.00301998
LOC107395827	cplx2	complexin-2	-1.89941	4.06051	4.51789e-05	0.00326302
LOC107383169	sox4	transcription factor SOX-4-like	-1.6852	4.751	4.53264e-05	0.00326302
LOC107390926	-	-	-2.72248	1.62917	4.67301e-05	0.00332866
LOC107386876	cldn3	claudin-3-like	-2.64692	1.53982	4.64295e-05	0.00332866
phgdh	phgdh	phosphoglycerate dehydrogenase	-2.0406	3.21617	4.89685e-05	0.0034638
LOC107382763	slc12a5	solute carrier family 12 member 7-like	-2.91175	3.64031	5.05914e-05	0.00355137
LOC107382474	-	uncharacterized LOC107382474	-2.04522	1.60368	5.09064e-05	0.00355137
tppp3	tppp3	tubulin polymerization-promoting protein family member 3	-3.98805	4.02994	5.21967e-05	0.00362892
st18	st18	suppression of tumorigenicity 18, zinc finger	-3.30859	4.28957	5.52256e-05	0.00380045
LOC107378375	hbg2	hemoglobin subunit beta-like	-4.67361	5.70681	5.72504e-05	0.00390717
LOC107383613	apod	apolipoprotein D-like	-1.60443	3.51241	6.13519e-05	0.00411968
LOC107386093	slc4a4	electrogenic sodium bicarbonate cotransporter 1-like	-2.02444	6.57243	6.3138e-05	0.00418877
asah2	asah2	N-acylsphingosine amidohydrolase (non-lysosomal ceramidase) 2	-2.80763	1.39044	6.48239e-05	0.00428661
LOC107386302	tsc1	hamartin-like	-1.82934	3.65641	6.80607e-05	0.00442852
LOC107375210	spock3	testican-3-like	-0.97665	7.73275	6.87885e-05	0.00446158
LOC107388129	hbz	hemoglobin subunit alpha-1-like	-7.4643	7.56936	7.1902e-05	0.00461925
mvp	mvp	major vault protein	-1.21919	7.15533	7.47906e-05	0.0047746
LOC107373588	chia	acidic mammalian chitinase-like	-3.22367	9.0631	7.57602e-05	0.00482134
LOC107377178	usp47	ubiquitin carboxyl-terminal hydrolase 21-like	-1.74975	4.03374	8.29162e-05	0.00516344
vstm2l	vstm2l	V-set and transmembrane domain containing 2 like	-5.59861	4.22493	8.33379e-05	0.00517383
rora	rora	RAR related orphan receptor A	-1.02172	5.99326	8.58777e-05	0.0052991
LOC107385525	myl9	myosin regulatory light polypeptide 9	-1.13121	6.06318	9.00163e-05	0.00551829
LOC107388127	hbg2	hemoglobin subunit beta-1-like	-7.6288	9.47398	9.91887e-05	0.00602883
LOC107378574	vat1	synaptic vesicle membrane protein VAT-1 homolog	-1.2415	6.64949	9.89825e-05	0.00602883
LOC107397253	rtp2	receptor-transporting protein 3-like	-3.39182	4.22195	0.000100229	0.00605892
traf3ip3	traf3ip3	TRAF3 interacting protein 3	-2.32608	3.91929	0.000105701	0.00636746
kif7	kif7	kinesin family member 7	-4.09907	1.81679	0.000112543	0.0066805
LOC107389249	anpep	aminopeptidase N-like	-2.04412	2.41823	0.000113236	0.00670205
mb21d1	mb21d1	Mab-21 domain containing 1	-2.27435	3.60614	0.000113966	0.00672564
dna2	dna2	DNA replication helicase/nuclease 2	-1.95239	2.49541	0.000124699	0.0072632
LOC107374035	napepld	cytidine monophosphate-N-acetylneuraminic acid hydroxylase-like	-2.84758	1.51637	0.00012542	0.00727472
LOC107386992	slc43a2	large neutral amino acids transporter small subunit 4-like	-1.44058	6.18391	0.000126722	0.0073293
LOC107395038	cyp7a1	cholesterol 7-alpha-monooxygenase	-1.59693	3.64412	0.000136301	0.00777261
hmgn3	hmgn3	high mobility group nucleosomal binding domain 3	-1.14374	5.56539	0.000140629	0.00793276
LOC107389160	foxl1	forkhead box protein L1-like	-2.14343	1.44456	0.000147998	0.00825417
th	th	tyrosine hydroxylase	-3.30921	2.39883	0.000153169	0.00842678
LOC107378339	nr5a2	nuclear receptor subfamily 5 group A member 2-like	-1.57673	3.38955	0.000153114	0.00842678
LOC107384773	zan	zonadhesin-like	-2.93345	2.67825	0.000157671	0.00862771
tln2	tln2	talin 2	-1.3981	4.402	0.00016138	0.00877231
LOC107391505	phf20l1	PHD finger protein 20-like	-0.996026	6.1007	0.000164979	0.00888392
LOC107384456	ccl20	C-C motif chemokine 4-like	-1.5109	2.9572	0.000169527	0.009033
LOC107382177	adgrl3	adhesion G protein-coupled receptor L3-like	-5.40326	4.38418	0.000187592	0.00986607
LOC107378370	hbg2	hemoglobin subunit beta-like	-7.35856	7.48105	0.000214845	0.0110419
LOC107382320	adap2	arf-GAP with dual PH domain-containing protein 2-like	-5.60389	1.79216	0.000224046	0.0113994
hdac9	hdac9	histone deacetylase 9	-2.74356	3.63743	0.000233864	0.0117517
rhag	rhag	Rh-associated glycoprotein	-1.76816	4.42198	0.000241984	0.012011
vcpip1	vcpip1	valosin containing protein /p47 complex interacting protein 1	-2.0482	3.29729	0.00024491	0.0120678
LOC107385134	hyal2	hyaluronidase-2-like	-3.6523	1.84526	0.000248586	0.0121897
LOC107396933	ano8	anoctamin-8-like	-2.74036	2.84874	0.000249332	0.012194
LOC107388578	p4hb	protein disulfide-isomerase-like	-2.57443	1.10187	0.000251822	0.0122302
LOC107390159	bin1	myc box-dependent-interacting protein 1-like	-1.5789	5.48099	0.000258118	0.0124467
LOC107383114	pdha1	pyruvate dehydrogenase E1 component subunit alpha, somatic form, mitochondrial-like	-1.452	4.34951	0.000268795	0.0128395
LOC107384414	pik3r3	phosphatidylinositol 3-kinase regulatory subunit gamma-like	-1.55262	4.71722	0.000278228	0.0131356
LOC107394974	prdm1	PR domain zinc finger protein 1-like	-2.85862	1.88657	0.000284464	0.0133678
slc29a4	slc29a4	solute carrier family 29 member 4	-2.82558	4.68154	0.000303784	0.0140694
LOC107379399	apoa4	apolipoprotein A-I-like	-2.37552	6.85198	0.000304936	0.0140694
LOC107384874	kcnq2	potassium voltage-gated channel subfamily KQT member 2-like	-1.69326	4.25964	0.000304344	0.0140694
casp3	casp3	caspase 3	-3.36778	0.894709	0.000335894	0.0152892
scml4	scml4	sex comb on midleg-like 4	-2.93088	2.63027	0.000344495	0.0155568
LOC107385506	tacc1	transforming acidic coiled-coil-containing protein 1-like	-2.86086	3.21551	0.000359155	0.0160954
marcks	marcksl1	myristoylated alanine rich protein kinase C substrate	-1.68423	5.78844	0.000364832	0.0163138
lrrc66	lrrc66	leucine rich repeat containing 66	-3.37323	0.990364	0.000368511	0.0163579
LOC107386391	pura	transcriptional activator protein Pur-alpha-like	-0.72358	6.34359	0.0003918	0.0171791
lmod1	lmod1	leiomodin 1	-3.94141	1.26987	0.000401051	0.0175091
LOC107379393	klk15	trypsinogen-like protein 3	-2.46775	1.30656	0.000422559	0.0183299
LOC107378369	hbz	hemoglobin embryonic subunit alpha-like	-8.27235	6.76003	0.000437371	0.0188515
vwa5b2	vwa5b2	von Willebrand factor A domain containing 5B2	-1.5703	2.83946	0.000454841	0.0194804
LOC107387059	trpv1	transient receptor potential cation channel subfamily V member 1-like	-2.83081	3.79688	0.000457608	0.0195168
nrde2	nrde2	NRDE-2, necessary for RNA interference, domain containing	-1.37802	4.27678	0.000463371	0.0196797
LOC107378236	mep1a	meprin A subunit alpha-like	-3.53592	0.855135	0.000478246	0.0201429
larp4b	larp4b	La ribonucleoprotein domain family member 4B	-0.850256	5.88045	0.000478089	0.0201429
kcnip1	kcnip1	potassium voltage-gated channel interacting protein 1	-2.0237	5.57392	0.000485447	0.0201948
LOC107386121	gimap7	GTPase IMAP family member 8-like	-2.68377	1.20581	0.000514495	0.0211861
smtnl1	smtnl2	smoothelin-like 1	-2.43204	6.1507	0.000522172	0.0214294
LOC107377865	crip2	cysteine-rich protein 2-like	-2.29307	3.41198	0.000522515	0.0214294
KEG92_t06	-	-	-0.770507	6.23806	0.000524994	0.0214445
LOC107382702	ano1	anoctamin-1-like	-3.94251	3.0419	0.000538422	0.0218677
nit1	nit1	nitrilase 1	-1.60839	3.80988	0.000571149	0.0230057
col6a2	col6a2	collagen type VI alpha 2	-1.35436	6.56984	0.000583686	0.0234178
LOC107376321	zc3h7b	zinc finger CCCH domain-containing protein 7B-like	-1.4696	4.34662	0.000602743	0.0240872
nf1	nf1	neurofibromin 1	-2.91032	1.83534	0.000607606	0.0242338
kiaa1324	kiaa1324	KIAA1324 ortholog	-1.37548	2.95318	0.000620075	0.0246343
gng2	gng2	G protein subunit gamma 2	-1.45113	4.95247	0.000638624	0.0251254
cd36	cd36	CD36 molecule	-2.82034	2.06146	0.00064156	0.0251435
plac8	plac8	placenta specific 8	-1.92345	2.14569	0.000661594	0.0256807
LOC107376313	-	uncharacterized LOC107376313	-3.74861	1.81543	0.000668248	0.0258651
LOC107374381	rnf213	E3 ubiquitin-protein ligase RNF213-like	-1.32338	8.24856	0.000683095	0.0262642
LOC107382688	ramp3	receptor activity-modifying protein 3-like	-2.46568	2.62191	0.000705862	0.0268347
pdzk1	pdzk1	PDZ domain containing 1	-2.86943	1.25939	0.000729929	0.0276461
ccsap	ccsap	centriole, cilia and spindle associated protein	-2.7097	3.36269	0.000738046	0.0277522
ncor1	ncor1	nuclear receptor corepressor 1	-0.868995	6.51903	0.000737483	0.0277522
LOC107386208	dab2ip	disabled homolog 2-interacting protein-like	-3.53452	3.87298	0.000760076	0.0282293
LOC107380423	-	uncharacterized LOC107380423	-1.8857	2.27359	0.000759396	0.0282293
fabp1	fabp1	fatty acid binding protein 1	-2.49161	6.1196	0.000799703	0.0293576
LOC107390838	scn8a	sodium channel protein type 8 subunit alpha-like	-1.88887	6.98535	0.000826024	0.0300147
gigyf2	gigyf2	GRB10 interacting GYF protein 2	-0.907068	5.87438	0.000826914	0.0300147
ythdf1	ythdf1	YTH N-methyladenosine RNA binding protein 1	-1.09091	4.7358	0.000845857	0.0303925
add1	add1	adducin 1	-0.70204	7.45516	0.000865185	0.0309773
LOC107391104	bicd2	protein bicaudal D homolog 2-like	-1.26165	5.33271	0.000879139	0.0312564
bin2	bin2	bridging integrator 2	-7.00857	1.17525	0.000882155	0.0312736
LOC107386394	ppp3ca	serine/threonine-protein phosphatase 2B catalytic subunit alpha isoform-like	-2.52484	4.94835	0.000924447	0.0324131
LOC107384547	atp1b1	sodium/potassium-transporting ATPase subunit beta-233-like	-1.59454	6.78007	0.000928169	0.0324773
LOC107390908	calcoco1	calcium-binding and coiled-coil domain-containing protein 1-like	-1.1498	5.34308	0.000950755	0.0328735
LOC107387298	srcin1	SRC kinase signaling inhibitor 1-like	-1.79614	5.28303	0.00100406	0.0343733
ttc21b	ttc21b	tetratricopeptide repeat domain 21B	-3.53279	2.92613	0.00104214	0.03543
arl3	arl3	ADP ribosylation factor like GTPase 3	-1.18716	5.1658	0.0010443	0.03543
LOC107393228	xcr1	chemokine XC receptor 1-like	-3.15767	1.62549	0.0010516	0.0355217
calml4	calml4	calmodulin like 4	-3.65423	0.577661	0.00106406	0.0358234
LOC107388681	syt7	synaptotagmin-7-like	-2.62227	5.70653	0.00106246	0.0358234
LOC107386600	robo2	roundabout homolog 2-like	-1.84628	3.5769	0.00107085	0.0359328
LOC107374370	rab40c	ras-related protein Rab-40C	-1.3306	4.12898	0.0010905	0.0363518
pcdh17	pcdh17	protocadherin 17	-1.24041	4.60082	0.00108972	0.0363518
LOC107392322	fgfrl1	fibroblast growth factor receptor-like 1	-2.5711	2.29706	0.00109496	0.0363875
LOC107380967	slc15a1	solute carrier family 15 member 1-like	-1.8407	2.46559	0.00110798	0.0363967
LOC107384441	oxsr1	serine/threonine-protein kinase OSR1-like	-0.915907	5.63892	0.00110292	0.0363967
reep1	reep2	receptor accessory protein 1	-2.00624	5.03247	0.00112215	0.0365771
arhgap32	arhgap32	Rho GTPase activating protein 32	-1.53259	4.27861	0.00112248	0.0365771
LOC107396069	cdhr5	cadherin-related family member 5-like	-3.00009	0.950974	0.00114349	0.0371423
exo1	exo1	exonuclease 1	-3.89369	1.23755	0.00115599	0.0373096
LOC107383200	cck	cholecystokinin-like	-3.66017	4.80574	0.00119234	0.038361
mep1b	mep1b	meprin A subunit beta	-3.69912	0.831527	0.00120774	0.0386725
LOC107387577	aldh18a1	delta-1-pyrroline-5-carboxylate synthase-like	-1.70628	2.52093	0.00121346	0.0387334
LOC107379958	ano7	anoctamin-7-like	-1.25868	5.33632	0.00122825	0.0389603
KEG92_t23	-	-	-1.03353	6.01241	0.00123803	0.0392095
cep89	cep89	centrosomal protein 89kDa	-3.77274	2.68671	0.00124824	0.0393486
LOC107379678	prss1	trypsin-2-like	-1.3787	2.56891	0.00125921	0.0395715
LOC107391795	arpc1a	actin-related protein 2/3 complex subunit 1A-like	-2.3511	6.06476	0.00129031	0.0404374
LOC107378705	fam46a	protein FAM46A-like	-2.82661	4.0744	0.00130112	0.0405639
LOC107384418	tctex1d1	tctex1 domain-containing protein 1-B-like	-2.31895	3.73973	0.00130148	0.0405639
LOC107375952	fam13a	protein FAM13A-like	-5.29197	1.3322	0.00130534	0.040568
LOC107379581	thsd4	ADAMTS-like protein 4	-5.22033	0.852103	0.0013147	0.0406854
LOC107390783	eps8l3	epidermal growth factor receptor kinase substrate 8-like protein 3	-2.10847	1.42093	0.00137187	0.0418296
LOC107387620	thra	thyroid hormone receptor alpha-B	-0.803176	5.59266	0.00140403	0.0425421
LOC107397367	lgals2	galectin-2-like	-2.85221	5.7955	0.00140816	0.0425496
LOC107382953	-	uncharacterized LOC107382953	-1.42076	5.78476	0.00142717	0.0429228
ap1s3	ap1s3	adaptor related protein complex 1 sigma 3 subunit	-3.34586	1.01452	0.00152496	0.0453934
col24a1	col24a1	collagen type XXIV alpha 1	-2.51899	3.07507	0.00154625	0.0458253
LOC107396202	anpep	aminopeptidase Ey-like	-2.06002	4.09103	0.00158732	0.0467016
LOC107387091	arl10	ADP-ribosylation factor-like protein 10	-3.90636	2.01821	0.00160703	0.0470541
LOC107384961	stk4	serine/threonine-protein kinase 4-like	-1.01398	3.32762	0.00161089	0.0470541
LOC107381938	tph1	tryptophan 5-hydroxylase 1-like	-5.35152	1.12366	0.00161492	0.0471042
LOC107376967	trim39	E3 ubiquitin-protein ligase TRIM39-like	-2.07108	4.10111	0.00162452	0.0472485
LOC107396450	pla2g1b	phospholipase A2-like	-1.33796	2.49912	0.00169569	0.0488981
LOC107394591	chrna7	neuronal acetylcholine receptor subunit alpha-7-like	-4.39965	0.880355	0.00171826	0.0492254
ficd	ficd	FIC domain containing	-1.44764	2.81523	0.00171917	0.0492254

## Sheet: Brain_UP_in_ΔuORF
N. furzeri gene id	Human Ortholog	NCBI Definition	logFC	logCPM	RAW p-value	FDR
LOC107380932	crygb	gamma-crystallin M3-like	5.08185	2.29906	2.71921e-19	2.89998e-15
LOC107380935	crygb	gamma-crystallin M2-like	4.68017	2.00924	2.85698e-19	2.89998e-15
rho	rho	rhodopsin	5.89605	1.64561	2.65228e-18	1.7948e-14
LOC107386316	crygb	gamma-crystallin M2-like	4.4139	2.53606	5.99313e-16	3.04166e-12
LOC107383458	erf	ETS translocation variant 3-like protein	4.71755	1.82318	3.38913e-13	1.37605e-09
LOC107389439	crygb	gamma-crystallin M2-like	6.42515	1.61539	8.95586e-13	3.03022e-09
ephx2	ephx2	epoxide hydrolase 2	4.66672	2.62265	1.45513e-12	4.2201e-09
crybb2	crybb2	crystallin beta B2	3.68684	2.13937	1.88317e-11	4.77878e-08
LOC107377006	crybb1	beta-crystallin B1-like	4.91859	1.59786	4.59809e-11	9.33459e-08
asb4	asb4	ankyrin repeat and SOCS box containing 4	4.16966	1.74166	6.32208e-11	1.16677e-07
LOC107387576	crygb	gamma-crystallin M2-like	3.55654	1.50773	1.0331e-10	1.74774e-07
LOC107389545	crygb	gamma-crystallin M3-like	5.11908	1.28849	1.80098e-09	2.79526e-06
foxg1	foxg1	forkhead box G1	2.41112	2.04716	1.92767e-09	2.79526e-06
LOC107396261	cndp2	cytosolic non-specific dipeptidase-like	4.35809	5.06121	3.79764e-09	5.13973e-06
LOC107392142	cartpt	cocaine- and amphetamine-regulated transcript protein-like	3.0137	2.94584	1.93931e-08	2.46062e-05
LOC107385161	fkbp5	peptidyl-prolyl cis-trans isomerase FKBP5-like	4.85883	5.2896	9.03553e-08	0.0001079
LOC107396262	-	-	6.18343	0.761269	2.46619e-07	0.000263506
LOC107387575	crygb	gamma-crystallin M2-like	3.04567	1.4042	2.88096e-07	0.000292432
arhgef10l	arhgef10l	Rho guanine nucleotide exchange factor 10 like	6.10303	1.27422	9.58707e-07	0.000926796
farp1	farp1	FERM, ARH/RhoGEF and pleckstrin domain protein 1	4.54124	0.954122	1.15103e-06	0.00106214
adamts9	adamts9	ADAM metallopeptidase with thrombospondin type 1 motif 9	3.46526	2.14739	1.68815e-06	0.00149005
LOC107389522	ccdc80	coiled-coil domain-containing protein 80-like	3.26057	3.7258	2.06926e-06	0.00175033
ubap1l	ubap1l	ubiquitin associated protein 1 like	5.702	0.664622	8.47112e-06	0.00636934
LOC107393603	npy1r	neuropeptide Y receptor type 6-like	2.6424	1.23934	9.51504e-06	0.00689875
prelid3a	prelid3b	PRELI domain containing 3A	3.14684	1.18454	1.04527e-05	0.00731723
LOC107386899	cryba1	beta-crystallin A1-like	3.30642	1.08952	1.12676e-05	0.00762481
LOC107372522	-	-	3.15185	1.31984	1.71002e-05	0.0111984
LOC107380396	cryba1	beta-crystallin A1-1-like	2.60283	1.56192	2.22997e-05	0.0133149
LOC107394413	-	secretagogin-like	2.34128	1.89106	2.14503e-05	0.0133149
klf9	klf9	Kruppel-like factor 9	1.78429	6.22909	2.21782e-05	0.0133149
LOC107380931	crygb	gamma-crystallin M3-like	5.66307	1.55409	2.3524e-05	0.0136446
gabarapl2	gabarapl2	GABA receptor-associated protein like 2	2.77531	1.15779	3.69318e-05	0.0192244
LOC107376775	rlbp1	retinaldehyde-binding protein 1-like	2.6444	1.20471	3.63391e-05	0.0192244
LOC107376252	ddx5	probable ATP-dependent RNA helicase DDX5	1.15898	8.76328	3.79703e-05	0.0192709
LOC107384540	ch507-152c13.3	alpha-crystallin A chain	6.92317	1.08039	4.21744e-05	0.0208825
bfsp2	bfsp2	beaded filament structural protein 2	5.76499	0.844238	4.37606e-05	0.021152
trove2	trove2	TROVE domain family member 2	5.57093	1.29028	4.79612e-05	0.0226433
sp9	sp9	Sp9 transcription factor	2.03877	1.64291	5.29256e-05	0.0238765
foxa1	foxa1	forkhead box A1	6.09033	0.811198	5.98547e-05	0.0258534
LOC107381833	slc24a2	sodium/potassium/calcium exchanger 1-like	2.78192	1.49578	5.97716e-05	0.0258534
LOC107379310	lim2	lens fiber membrane intrinsic protein-like	3.7525	1.01059	6.47471e-05	0.027384
LOC107395337	rcvrn	S-modulin-like	3.41579	0.904994	7.73667e-05	0.0320535
LOC107377024	kcnj10	ATP-sensitive inward rectifier potassium channel 10-like	1.87268	1.93283	8.16454e-05	0.0331497
bhlhe22	bhlhe22	basic helix-loop-helix family member e22	1.17318	2.67549	9.17997e-05	0.0365417
stx19	stx19	syntaxin 19	4.0062	1.10301	9.46147e-05	0.0369379
LOC107373331	mgam	maltase-glucoamylase, intestinal-like	2.23952	2.20997	9.86771e-05	0.0376776
nyap2	nyap2	neuronal tyrosine-phosphorylated phosphoinositide-3-kinase adaptor 2	1.41142	2.5577	0.000102282	0.0377532
LOC107374311	tp53inp1	tumor protein p53-inducible nuclear protein 2-like	1.97997	6.16092	0.000115131	0.0402013
LOC107394047	mex3c	RNA-binding protein MEX3B-like	2.72137	1.16142	0.000120364	0.0407252

## Sheet: Brain_DOWN_in_ΔuORF
N. furzeri gene id	Human Ortholog	NCBI Definition	logFC	logCPM	RAW p-value	FDR
lect1	lect1	leukocyte cell derived chemotaxin 1	-5.99176	1.5294	3.8516e-11	8.68792e-08
LOC107384078	fndc7	fibronectin type III domain-containing protein 7-like	-6.28375	1.09899	1.12532e-07	0.000126917
LOC107385584	mxra8	matrix-remodeling-associated protein 8-like	-3.00769	3.11288	3.64592e-06	0.00296064
LOC107372684	-	-	-6.00795	0.855604	5.6274e-06	0.00439392
LOC107381453	-	-	-2.30535	2.64128	3.54117e-05	0.0192244
LOC107380316	ifnar1	interferon alpha/beta receptor 1-like	-3.54483	2.38469	3.4413e-05	0.0192244
matn1	matn1	matrilin 1, cartilage matrix protein	-5.71947	4.86951	5.01566e-05	0.0231416
LOC107385829	epyc	dentin sialophosphoprotein-like	-5.46751	4.06608	0.000100221	0.0376776
LOC107374048	cbln3	uncharacterized LOC107374048	-3.079	1.57391	0.00010574	0.0383327
LOC107377178	usp47	ubiquitin carboxyl-terminal hydrolase 21-like	-1.96545	4.03374	0.000116836	0.0402013
LOC107372688	-	-	-3.23934	1.79517	0.000113254	0.0402013
LOC107388129	hbz	hemoglobin subunit alpha-1-like	-7.0746	7.56936	0.000131481	0.0437574
LOC107385110	ogfrl1	opioid growth factor receptor-like protein 1	-1.77616	3.19777	0.000136411	0.0446659

## Sheet: Muscle_UP_in_ΔuORF
N. furzeri gene id	Human Ortholog	NCBI Definition	logFC	logCPM	RAW p-value	FDR
gadd45g	gadd45g	growth arrest and DNA damage inducible gamma	3.81584	7.73817	3.59352e-20	7.2952e-16
LOC107393692	zfand5	AN1-type zinc finger protein 5-like	2.78263	8.59388	6.99223e-19	7.09746e-15
btg1	btg1	B-cell translocation gene 1, anti-proliferative	1.69105	9.07579	2.51443e-17	1.70152e-13
klf9	klf9	Kruppel-like factor 9	3.58052	6.22909	1.44665e-15	7.3421e-12
LOC107396557	nfe2l1	nuclear factor erythroid 2-related factor 1-like	4.22515	2.36401	2.22585e-15	9.03738e-12
egln3	egln3	egl-9 family hypoxia-inducible factor 3	4.1511	6.298	5.14533e-13	1.49222e-09
LOC107385804	frmd4b	FERM domain-containing protein 4B-like	1.93441	4.79257	4.42539e-10	8.98398e-07
ephx2	ephx2	epoxide hydrolase 2	6.73729	2.62265	5.33297e-10	9.84225e-07
irs2	irs2	insulin receptor substrate 2	2.38791	5.41431	8.51245e-10	1.38654e-06
LOC107382811	csrnp1	cysteine/serine-rich nuclear protein 1-like	1.93655	6.17782	8.87889e-10	1.38654e-06
ddit4	ddit4	DNA damage inducible transcript 4	3.14159	7.11992	1.20524e-09	1.74768e-06
LOC107385012	slc2a1	solute carrier family 2, facilitated glucose transporter member 1-like	2.73926	6.61129	1.39153e-09	1.8833e-06
LOC107392428	chac1	glutathione-specific gamma-glutamylcyclotransferase 1-like	4.9037	4.93052	1.86141e-09	2.36178e-06
zbtb16	zbtb16	zinc finger and BTB domain containing 16	1.72787	6.04639	2.8453e-09	3.39779e-06
LOC107379773	hif1a	hypoxia-inducible factor 1-alpha-like	1.55166	6.15932	4.96971e-09	5.605e-06
slc3a2	slc3a2	solute carrier family 3 member 2	2.35116	7.35993	5.43884e-09	5.81126e-06
LOC107380806	gif	uncharacterized LOC107380806	3.19276	6.65413	8.30269e-09	8.07408e-06
LOC107391206	gls	glutaminase kidney isoform, mitochondrial-like	2.18775	5.49766	1.55399e-08	1.43398e-05
LOC107377134	-	uncharacterized LOC107377134	2.72764	5.62606	2.28237e-08	1.9306e-05
LOC107394524	-	uncharacterized LOC107394524	4.992	1.78306	2.65283e-08	2.01006e-05
LOC107377168	tsc22d3	TSC22 domain family protein 3-like	1.70971	7.42715	3.12123e-08	2.18497e-05
LOC107394958	apoa4	apolipoprotein A-IV-like	4.37838	6.53733	3.70539e-08	2.42655e-05
LOC107376475	-	-	2.8576	3.27489	3.8565e-08	2.44659e-05
slc35e4	slc35e4	solute carrier family 35 member E4	2.50816	4.93233	4.64465e-08	2.69403e-05
eif4g2	eif4g2	eukaryotic translation initiation factor 4 gamma 2	1.51272	6.3816	4.55614e-08	2.69403e-05
clec3a	clec3a	C-type lectin domain family 3 member A	6.45026	3.21636	4.98069e-08	2.73279e-05
LOC107393048	igfbp1	insulin-like growth factor-binding protein 1	2.68975	8.45799	5.32949e-08	2.84721e-05
nt5c3a	nt5c3a	5'-nucleotidase, cytosolic IIIA	1.02351	6.45438	6.86127e-08	3.39733e-05
LOC107391440	bcl2l1	bcl-2-like protein 1	2.34825	4.32968	7.22605e-08	3.49276e-05
nyap1	nyap1	neuronal tyrosine phosphorylated phosphoinositide-3-kinase adaptor 1	2.87164	2.69997	7.50243e-08	3.54202e-05
LOC107385712	pfkfb4	6-phosphofructo-2-kinase/fructose-2,6-bisphosphatase 4-like	2.21329	5.18706	9.76056e-08	4.40331e-05
LOC107381024	irs2	insulin receptor substrate 2-like	1.94662	5.43621	1.07736e-07	4.75465e-05
LOC107397135	slc43a2	large neutral amino acids transporter small subunit 4-like	2.83853	2.62847	1.66322e-07	7.03438e-05
LOC107392870	mknk2	MAP kinase-interacting serine/threonine-protein kinase 2-like	2.68488	9.21549	1.90306e-07	7.74904e-05
LOC107385762	cdkn1a	cyclin-dependent kinase inhibitor 1-like	2.09532	7.01827	1.90854e-07	7.74904e-05
LOC107387611	pdk2	pyruvate dehydrogenase (acetyl-transferring) kinase isozyme 2, mitochondrial-like	2.58425	5.49902	1.99465e-07	7.93989e-05
iqsec1	iqsec1	IQ motif and Sec7 domain 1	1.00693	6.29433	2.61389e-07	0.000102047
LOC107390762	perm1	uncharacterized LOC107390762	2.26816	3.66037	2.92522e-07	0.000112047
LOC107376222	junb	transcription factor jun-B-like	1.90002	6.72805	3.91257e-07	0.000147091
LOC107386044	slc25a25	calcium-binding mitochondrial carrier protein SCaMC-2-A-like	2.28284	5.92997	4.75551e-07	0.00017553
fabp2	fabp2	fatty acid binding protein 2	4.43433	5.2236	5.17032e-07	0.000184145
LOC107380105	zbtb16	zinc finger and BTB domain-containing protein 16-A-like	2.61098	6.0206	6.1153e-07	0.000214046
LOC107394567	ciart	circadian-associated transcriptional repressor-like	3.89742	5.88338	7.04753e-07	0.000234774
LOC107384333	plaur	flocculation protein FLO11-like	3.64673	1.25548	7.11712e-07	0.000234774
slc35g1	slc35g1	solute carrier family 35 member G1	2.50612	4.01344	7.17008e-07	0.000234774
LOC107391762	desi2	desumoylating isopeptidase 2-like	4.08879	2.59525	9.09253e-07	0.000275504
LOC107385161	fkbp5	peptidyl-prolyl cis-trans isomerase FKBP5-like	4.14593	5.2896	1.01012e-06	0.000297195
coq10b	coq10b	coenzyme Q10B	1.79283	5.26903	1.12807e-06	0.000327155
LOC107389844	ube2a	ubiquitin-conjugating enzyme E2 A-like	1.82028	6.07733	1.19319e-06	0.000341167
LOC107384730	ank2	ankyrin-2-like	0.932026	5.81025	1.44335e-06	0.000395967
eef2k	eef2k	eukaryotic elongation factor 2 kinase	1.53792	8.41504	1.76414e-06	0.000477518
acan	acan	aggrecan	5.01815	3.9614	1.9712e-06	0.000519706
LOC107384052	-	-	1.67497	5.0471	2.06892e-06	0.000538476
LOC107385638	nr1d2	nuclear receptor subfamily 1 group D member 1-like	1.97491	4.22787	2.18372e-06	0.000546186
LOC107391740	pacs2	phosphofurin acidic cluster sorting protein 2-like	1.6446	5.882	2.30083e-06	0.00056276
LOC107373588	chia	acidic mammalian chitinase-like	4.12304	9.0631	2.61338e-06	0.000631597
klf11	klf11	Kruppel-like factor 11	2.65395	5.13284	3.01079e-06	0.000702714
cebpd	cebpd	CCAAT/enhancer binding protein delta	2.50817	7.51854	2.96302e-06	0.000702714
fabp1	fabp1	fatty acid binding protein 1	4.80832	6.1196	3.15613e-06	0.000720905
LOC107389842	sik1	serine/threonine-protein kinase SIK2-like	2.45589	2.93061	3.40983e-06	0.000760692
lmbr1	lmbr1	limb development membrane protein 1	1.81836	4.79163	3.39546e-06	0.000760692
LOC107382518	lpin2	phosphatidate phosphatase LPIN2-like	2.40604	3.92088	3.8097e-06	0.000814112
csnk1e	csnk1e	casein kinase 1 epsilon	0.756631	6.44073	3.76294e-06	0.000814112
LOC107379997	camkk2	calcium/calmodulin-dependent protein kinase kinase 1-like	3.1361	1.85483	3.94512e-06	0.000817244
LOC107382411	dll1	delta-like protein A	3.43672	1.15563	4.03617e-06	0.000827659
abcc5	abcc5	ATP binding cassette subfamily C member 5	1.8513	4.49511	4.68982e-06	0.000933412
LOC107388766	anxa2	annexin A2-A-like	1.19201	6.8829	5.01198e-06	0.000987847
csgr18h8orf4	c8orf4	chromosome sgr18 open reading frame, human C8orf4	1.47774	5.20642	5.25083e-06	0.00102497
LOC107385502	loxl2	lysyl oxidase homolog 2A-like	1.46513	5.07947	6.50679e-06	0.00123453
LOC107396202	anpep	aminopeptidase Ey-like	3.66939	4.09103	7.29978e-06	0.00132315
LOC107384977	tgm5	protein-glutamine gamma-glutamyltransferase E-like	2.84367	2.31944	7.24906e-06	0.00132315
fam134b	fam134b	family with sequence similarity 134 member B	1.22281	5.69039	7.70086e-06	0.0013835
slc25a33	slc25a33	solute carrier family 25 member 33	1.60456	5.45642	1.06494e-05	0.00187994
LOC107394955	apoe	apolipoprotein Eb-like	4.02069	5.99289	1.0962e-05	0.00191844
alpk2	alpk2	alpha kinase 2	1.33302	6.72298	1.17971e-05	0.00204695
LOC107378306	foxo4	forkhead box protein O4-like	1.63282	5.49983	1.23852e-05	0.00213078
LOC107383861	atg9a	autophagy-related protein 9A-like	1.38171	5.31702	1.33547e-05	0.00225928
LOC107392206	ctsv	cathepsin L1-like	4.08249	2.74124	1.3469e-05	0.00225979
LOC107376252	ddx5	probable ATP-dependent RNA helicase DDX5	1.22446	8.76328	1.45616e-05	0.00242308
chst7	chst7	carbohydrate (N-acetylglucosamine 6-O) sulfotransferase 7	1.7358	4.99294	1.5144e-05	0.0024995
LOC107374311	tp53inp1	tumor protein p53-inducible nuclear protein 2-like	2.13829	6.16092	1.63952e-05	0.00268419
LOC107390482	chia	acidic mammalian chitinase-like	5.84426	3.03058	1.821e-05	0.00288121
LOC107394796	ubp1	upstream-binding protein 1-like	1.50752	5.4439	1.81553e-05	0.00288121
LOC107391363	stk35	serine/threonine-protein kinase 35-like	1.45194	4.95872	1.94888e-05	0.0030434
nmrk2	nmrk2	nicotinamide riboside kinase 2	1.86653	3.72334	2.01987e-05	0.00313019
LOC107395551	-	uncharacterized LOC107395551	1.77346	4.83107	2.09621e-05	0.00322388
brd3	brd3	bromodomain containing 3	1.64211	3.36451	2.11301e-05	0.00322528
LOC107380468	folr2	folate receptor beta-like	4.08495	2.8043	2.38752e-05	0.00356389
LOC107376320	hlf	thyrotroph embryonic factor-like	1.90687	4.29909	2.41923e-05	0.00358488
tob1	tob1	transducer of ERBB2, 1	0.99046	8.26087	2.47653e-05	0.0036432
f13a1	f13a1	coagulation factor XIII A chain	2.43562	4.6701	2.71969e-05	0.00397211
pou3f1	pou3f4	POU class 3 homeobox 1	5.89171	1.53206	2.78634e-05	0.00403016
LOC107393335	slc25a42	mitochondrial coenzyme A transporter SLC25A42-like	1.34731	4.38438	2.79913e-05	0.00403016
LOC107374579	plaur	salivary glue protein Sgs-3-like	3.09569	1.90649	2.89829e-05	0.00411409
LOC107388748	ciart	circadian-associated transcriptional repressor-like	1.74442	5.49944	2.91822e-05	0.00411409
mprip	mprip	myosin phosphatase Rho interacting protein	1.64884	6.17512	2.99578e-05	0.0041943
LOC107384301	slc25a30	kidney mitochondrial carrier protein 1-like	1.82091	5.94064	3.28215e-05	0.00441868
LOC107393220	rxrg	retinoic acid receptor RXR-gamma-B	1.49394	5.62288	3.28664e-05	0.00441868
LOC107392740	tsc22d2	TSC22 domain family protein 2-like	1.62148	5.67562	3.39576e-05	0.00453536
LOC107389226	snrk	serine/threonine-protein kinase SRK2H-like	0.985259	6.15264	3.65201e-05	0.00484571
LOC107391027	tp53inp2	tumor protein p53-inducible nuclear protein 2-like	2.18272	5.41072	3.83657e-05	0.0049895
foxo3	foxo3	forkhead box O3	1.53649	4.2556	3.90494e-05	0.0049895
LOC107377151	slc12a3	solute carrier family 12 member 3-like	6.11628	1.94032	4.02549e-05	0.00507587
mcf2l	mcf2l	MCF.2 cell line derived transforming sequence like	1.03168	4.82946	4.02144e-05	0.00507587
LOC107374303	zscan29	uncharacterized LOC107374303	2.00273	2.56699	4.19502e-05	0.00522473
tsc22d1	tsc22d1	TSC22 domain family member 1	1.16356	7.3802	4.33622e-05	0.00536214
gadd45b	gadd45b	growth arrest and DNA damage inducible beta	1.18597	6.93557	4.45498e-05	0.00544823
fam13a	fam13a	family with sequence similarity 13 member A	1.10368	5.29934	4.5109e-05	0.00548358
LOC107386151	-	uncharacterized LOC107386151	1.85749	3.0886	4.6353e-05	0.00560126
LOC107388483	dnm1l	dynamin-1-like protein	1.54105	4.31321	4.71939e-05	0.00566914
LOC107383436	creb1	cAMP-responsive element modulator-like	2.0255	4.43927	4.96884e-05	0.00593367
ampd3	ampd3	adenosine monophosphate deaminase 3	1.63644	5.12387	5.17152e-05	0.0061396
LOC107390251	ppp1r27	protein phosphatase 1 regulatory subunit 27-like	1.75491	6.16179	5.22229e-05	0.00616028
LOC107377304	-	-	1.35238	5.68203	5.29374e-05	0.00617633
nedd9	nedd9	neural precursor cell expressed, developmentally down-regulated 9	1.75703	4.44614	5.8572e-05	0.00668362
LOC107376610	il12rb2	interleukin-6 receptor subunit beta-like	1.60451	4.74995	5.86023e-05	0.00668362
LOC107373003	rasgrp3	ras guanyl-releasing protein 3-like	1.62863	3.87244	6.09244e-05	0.00690964
LOC107388463	chchd6	histone-lysine N-methyltransferase 2B-like	3.25852	4.08435	6.28574e-05	0.00705788
LOC107377273	slc7a8	large neutral amino acids transporter small subunit 2-like	1.53612	3.9098	6.29268e-05	0.00705788
ptk2	ptk2	protein tyrosine kinase 2	0.726675	5.76147	6.55556e-05	0.00731234
LOC107380275	-	-	2.97049	1.23451	6.92049e-05	0.00756545
LOC107389369	ctdsp2	dentin matrix acidic phosphoprotein 1-like	1.4944	4.36422	6.93155e-05	0.00756545
LOC107395009	-	glutamic acid-rich protein-like	1.51224	5.42487	7.67344e-05	0.00824225
ifrd1	ifrd1	interferon related developmental regulator 1	1.14398	5.8978	7.80324e-05	0.00833756
errfi1	errfi1	ERBB receptor feedback inhibitor 1	1.31462	5.12113	8.20763e-05	0.00863332
greb1l	greb1l	growth regulation by estrogen in breast cancer-like	1.86689	4.86972	8.25021e-05	0.00863338
grhl1	grhl1	grainyhead like transcription factor 1	2.96847	1.92582	8.59581e-05	0.00885657
LOC107392818	angptl4	angiopoietin-related protein 4-like	1.8743	5.25699	8.51003e-05	0.00885657
ccnl1	ccnl1	cyclin L1	0.895124	7.35847	8.63801e-05	0.00885657
LOC107373658	prodh	proline dehydrogenase 1, mitochondrial-like	2.05989	6.74167	8.69324e-05	0.00886841
LOC107393068	mylk4	myosin light chain kinase 3-like	2.01691	3.47716	9.39601e-05	0.00946045
cep85	cep85	centrosomal protein 85kDa	1.84847	5.5659	9.41338e-05	0.00946045
arrdc2	arrdc2	arrestin domain containing 2	2.07609	7.25652	9.89581e-05	0.00984778
LOC107378649	znf239	zinc finger protein 252-like	3.75772	0.751734	0.000104921	0.0102898
LOC107376652	slc6a15	sodium-dependent neutral amino acid transporter BAT2-like	1.45066	5.55522	0.00010669	0.0104131
LOC107389866	trim21	E3 ubiquitin-protein ligase TRIM39-like	1.69487	4.64582	0.000109861	0.0106204
nt5dc2	nt5dc2	5'-nucleotidase domain containing 2	1.13454	6.45991	0.000114112	0.0109791
LOC107391516	myh7	myosin-7B-like	3.00585	1.54796	0.000115759	0.011085
matn1	matn1	matrilin 1, cartilage matrix protein	5.3763	4.86951	0.000126557	0.0120621
LOC107395310	-	natterin-3-like	4.74176	4.90189	0.000131731	0.0124385
LOC107393493	atp2a2	sarcoplasmic/endoplasmic reticulum calcium ATPase 2-like	1.47505	5.7165	0.000132557	0.0124585
LOC107380967	slc15a1	solute carrier family 15 member 1-like	3.74782	2.46559	0.000142368	0.0130861
LOC107395216	samd1	atherin-like	1.70845	4.47139	0.000142458	0.0130861
LOC107372810	rbm24	RNA-binding protein 24-like	1.01921	5.62866	0.00014244	0.0130861
klhl24	klhl24	kelch like family member 24	1.12642	6.0709	0.000143104	0.0130863
LOC107388999	-	-	2.24602	4.50813	0.000151873	0.0135866
LOC107379384	cited2	cbp/p300-interacting transactivator 3-like	1.05263	5.89651	0.000151189	0.0135866
LOC107379220	mcl1	induced myeloid leukemia cell differentiation protein Mcl-1 homolog	0.965549	8.45899	0.00015326	0.0135866
LOC107388375	hsd17b12	very-long-chain 3-oxoacyl-CoA reductase-A-like	1.64264	4.06513	0.000156572	0.0137994
LOC107381011	sftpd	uncharacterized LOC107381011	2.52585	3.87044	0.000158137	0.0138377
LOC107377157	ltb4r	leukotriene B4 receptor 1-like	2.19068	3.36665	0.000168326	0.0145192
pdap1	pdap1	PDGFA associated protein 1	1.06159	6.5762	0.000169501	0.0145192
mpp1	mpp1	membrane protein, palmitoylated 1	0.947598	5.99815	0.00016894	0.0145192
LOC107394552	slc4a7	sodium bicarbonate cotransporter 3-like	1.55567	5.88661	0.000170797	0.0145687
LOC107377659	apob	apolipoprotein B-100-like	3.60767	5.49129	0.000178972	0.0151388
ptges	ptges	prostaglandin E synthase	1.61907	3.10969	0.000178925	0.0151388
otos	otos	otospiralin	2.4656	4.81594	0.000185583	0.0156328
LOC107385387	cela1	elastase-1-like	3.58717	5.35676	0.000205999	0.0171393
slc9a3r1	slc9a3r1	SLC9A3 regulator 1	1.17054	5.945	0.000205583	0.0171393
rgl3	rgl1	ral guanine nucleotide dissociation stimulator like 3	1.58244	3.04548	0.000220129	0.0180924
sesn1	sesn1	sestrin 1	0.864135	8.4064	0.000233816	0.0191399
LOC107373584	chia	acidic mammalian chitinase-like	3.52205	6.45659	0.000243242	0.0197522
LOC107373899	ppef2	serine/threonine-protein phosphatase with EF-hands 2-like	3.29046	0.93418	0.000248341	0.0200688
LOC107373012	hspb6	heat shock protein 30-like	2.8628	2.40407	0.000249117	0.0200688
LOC107389645	lonrf2	LON peptidase N-terminal domain and RING finger protein 2-like	1.07937	4.72004	0.000253123	0.0202309
atg2a	atg2a	autophagy related 2A	0.800009	6.1677	0.000252214	0.0202309
LOC107376569	pvalb	parvalbumin beta-like	1.83302	11.2611	0.000264072	0.0208596
tet1	tet2	tet methylcytosine dioxygenase 1	1.0186	4.93905	0.000272156	0.0211688
LOC107386412	sh3kbp1	SH3 domain-containing kinase-binding protein 1-like	1.82688	2.29563	0.000277923	0.0213848
LOC107390463	pfkfb1	6-phosphofructo-2-kinase/fructose-2,6-bisphosphatase 1-like	1.01654	4.86137	0.000278093	0.0213848
tbc1d15	tbc1d15	TBC1 domain family member 15	1.06649	5.37694	0.000295408	0.0223772
LOC107376332	cbx7	chromobox protein homolog 8-like	0.989523	6.72225	0.000303667	0.0229172
proca1	pla2g3	protein interacting with cyclin A1	2.24253	2.83304	0.000307014	0.0229989
tnpo2	tnpo2	transportin 2	1.11255	4.86458	0.000314946	0.0234202
LOC107395311	-	natterin-3-like	3.74466	4.99728	0.000321991	0.0237577
ankk1	ankk1	ankyrin repeat and kinase domain containing 1	5.34816	1.16879	0.000365274	0.0263894
bcl6	bcl6	B-cell CLL/lymphoma 6	1.35079	3.73779	0.000384824	0.0277032
LOC107381247	-	-	1.57616	2.95491	0.000403315	0.0286283
LOC107385240	mon1b	vacuolar fusion protein MON1 homolog B-like	1.71326	3.46763	0.000407761	0.0287429
LOC107386021	slc37a4	glucose-6-phosphate translocase-like	0.699568	7.10986	0.000412226	0.0289571
grp	grp	gastrin releasing peptide	2.26377	2.92482	0.0004184	0.0292894
LOC107377558	esr1	estrogen receptor-like	1.61727	5.12726	0.000422485	0.0293811
LOC107396215	bcl6	B-cell lymphoma 6 protein-like	1.21841	5.58613	0.000424588	0.0294183
insig1	insig2	insulin induced gene 1	1.38391	7.04272	0.000426218	0.0294308
LOC107379522	hmcn2	uncharacterized LOC107379522	2.5654	4.31156	0.000442278	0.0302312
LOC107373011	ch507-152c13.3	heat shock protein 30-like	2.48513	1.6889	0.000443768	0.0302313
tiparp	tiparp	TCDD-inducible poly(ADP-ribose) polymerase	1.59811	6.0528	0.000460971	0.0311939
LOC107382400	slc25a28	mitoferrin-2-like	1.62027	3.10509	0.000465382	0.0312027
ip6k2	ip6k2	inositol hexakisphosphate kinase 2	1.26893	5.20952	0.000465712	0.0312027
tmem145	tmem145	transmembrane protein 145	2.38114	4.66227	0.000468462	0.0312837
ndnf	ndnf	neuron-derived neurotrophic factor	2.28261	3.902	0.000487225	0.032324
LOC107393183	cdc34	ubiquitin-conjugating enzyme E2 R2-like	1.30687	4.61532	0.000486707	0.032324
ier2	ier2	immediate early response 2	1.30873	4.73512	0.000489518	0.0323704
LOC107396413	frmd4b	FERM domain-containing protein 4B-like	1.6724	4.60917	0.000494912	0.0325471
LOC107388220	tef	thyrotroph embryonic factor-like	0.91891	6.12548	0.000495397	0.0325471
LOC107390952	adora3	adenosine receptor A3-like	2.55193	1.07461	0.000524534	0.03413
mmadhc	mmadhc	methylmalonic aciduria and homocystinuria, cblD type	1.58279	4.45133	0.000542768	0.034964
sepp1	sepp1	selenoprotein P, plasma, 1	0.864262	10.2719	0.000544241	0.034964
LOC107386254	fgf6	fibroblast growth factor 6-like	1.94244	3.64927	0.00055525	0.0355312
LOC107379410	sbk2	serine/threonine-protein kinase SBK2-like	2.27833	2.98872	0.000577796	0.0364281
thoc2	thoc2	THO complex 2	1.12969	6.80951	0.000579693	0.0364345
LOC107389706	shox	short stature homeobox protein-like	3.42227	3.77824	0.000587594	0.0367038
LOC107388131	grid2ip	delphilin-like	2.20745	3.38231	0.000600459	0.0371644
kctd4	kctd4	potassium channel tetramerization domain containing 4	3.0637	3.77523	0.000656102	0.0394697
LOC107391028	tp53inp2	tumor protein p53-inducible nuclear protein 2-like	1.95446	3.75004	0.000657148	0.0394697
LOC107393028	rgs4	regulator of G-protein signaling 4-like	1.89663	4.34938	0.000654381	0.0394697
LOC107382328	tnrc6c	trinucleotide repeat-containing gene 6C protein-like	0.811592	4.48613	0.00066925	0.040078
siah1	siah1	siah E3 ubiquitin protein ligase 1	1.13247	4.60584	0.00068014	0.0406103
myo18b	myo18b	myosin XVIIIB	0.932701	5.69791	0.000768267	0.0453389
LOC107375971	cuzd1	deleted in malignant brain tumors 1 protein-like	3.70918	2.02767	0.00077665	0.0457008
LOC107373840	-	-	1.4542	8.42542	0.00078487	0.046051
itih6	itih6	inter-alpha-trypsin inhibitor heavy chain family member 6	3.04502	0.880528	0.0007964	0.0460619
LOC107394678	ptpn2	tyrosine-protein phosphatase non-receptor type 2-like	1.1807	3.4231	0.00079362	0.0460619
LOC107376869	mfap4	microfibril-associated glycoprotein 4-like	4.12364	1.88706	0.000832337	0.0471468
LOC107391124	ctdsp2	carboxy-terminal domain RNA polymerase II polypeptide A small phosphatase 2-like	1.10837	6.12287	0.00082913	0.0471468
LOC107378643	prss1	trypsin-3-like	3.27845	3.8111	0.00085239	0.0479345
LOC107383350	prr15	proline-rich protein 15-like	1.83713	2.50154	0.000856876	0.0480537
LOC107396290	limd1	Wilms tumor protein 1-interacting protein-like	1.1788	4.05435	0.000881409	0.0488753
angpt1	angpt1	angiopoietin 1	3.64761	1.383	0.000892952	0.0492604

## Sheet: Muscle_DOWN_in_ΔuORF
N. furzeri gene id	Human Ortholog	NCBI Definition	logFC	logCPM	RAW p-value	FDR
LOC107390062	scn2a	sodium channel protein type 2 subunit alpha-like	-6.00547	1.84783	2.24179e-13	7.5851e-10
LOC107373954	-	uncharacterized LOC107373954	-7.17104	1.33124	2.77024e-12	7.02982e-09
ddx4	ddx4	DEAD-box helicase 4	-5.359	2.31115	6.40322e-11	1.44435e-07
LOC107379481	cd276	T-cell surface glycoprotein CD4-like	-4.51428	2.139	8.35209e-09	8.07408e-06
lag3	lag3	lymphocyte activating 3	-3.99403	1.82756	1.78192e-08	1.57282e-05
LOC107387071	vwa7	von Willebrand factor A domain-containing protein 7-like	-6.62006	1.66958	2.65548e-08	2.01006e-05
tdrd12	tdrd12	tudor domain containing 12	-4.78457	1.43345	2.67335e-08	2.01006e-05
KEG92_t10	-	-	-1.78557	5.67493	2.77686e-08	2.01333e-05
LOC107382088	tuba1c	tubulin alpha-1B chain-like	-3.09366	2.10609	3.68852e-08	2.42655e-05
LOC107375482	havcr2	T-cell immunoglobulin and mucin domain-containing protein 4-like	-1.55263	3.95348	4.32584e-08	2.66118e-05
LOC107385028	igsf22	immunoglobulin-like and fibronectin type III domain-containing protein 1	-2.13911	5.93649	4.86767e-08	2.73279e-05
tox	tox	thymocyte selection associated high mobility group box	-2.59159	4.10131	5.55435e-08	2.89125e-05
plek	plek	pleckstrin	-1.66928	4.41208	6.78252e-08	3.39733e-05
LOC107380927		probable uridine nucleosidase 2	-2.76383	3.11833	9.00039e-08	4.15266e-05
KEG92_t14	-	-	-1.17037	5.9467	1.39594e-07	6.02956e-05
LOC107376121	-	-	-5.94669	1.06662	5.14799e-07	0.000184145
KEG92_t02	-	-	-1.20035	6.05594	6.52428e-07	0.00022449
LOC107394755	stc1	stanniocalcin-like	-6.10922	6.76373	8.19147e-07	0.000259836
KEG92_t11	-	-	-1.81712	3.39969	8.11874e-07	0.000259836
fkbp6	fkbp6	FK506 binding protein 6	-6.12219	0.906151	8.33738e-07	0.000260396
LOC107385110	ogfrl1	opioid growth factor receptor-like protein 1	-2.08338	3.19777	8.51392e-07	0.00026188
tnfrsf9	tnfrsf11b	tumor necrosis factor receptor superfamily member 9	-3.73179	1.84657	9.8863e-07	0.00029515
KEG92_t17	-	-	-1.23067	5.96849	1.33127e-06	0.000375363
LOC107385587	-	-	-2.79761	1.89152	1.39238e-06	0.000387214
LOC107374445	il4i1	L-amino-acid oxidase-like	-3.41768	2.08997	1.82205e-06	0.000486703
LOC107379079	ppt2	lysosomal thioesterase PPT2-like	-6.00079	1.26276	2.13981e-06	0.000543955
fgl2	fgl2	fibrinogen like 2	-1.53595	4.75554	2.14356e-06	0.000543955
LOC107372353	tspan15	tetraspanin-8-like	-1.61581	8.51828	2.20616e-06	0.000546186
LOC107392677	lrrc15	leucine-rich repeat-containing protein 15-like	-1.88505	4.06062	3.01148e-06	0.000702714
LOC107397061	tlr3	toll-like receptor 3	-2.80635	3.22667	3.16046e-06	0.000720905
LOC107389262	ccl3l3	C-C motif chemokine 3-like 1	-3.90611	1.8092	3.6197e-06	0.000798733
sycp1	sycp1	synaptonemal complex protein 1	-2.47126	1.96399	3.78808e-06	0.000814112
dcst1	dcst1	DC-STAMP domain containing 1	-5.91982	0.937724	3.90351e-06	0.00081696
LOC107386046	cxcl10	C-X-C motif chemokine 13-like	-3.71501	5.30145	3.86524e-06	0.00081696
hoxc13	hoxc13	homeobox C13	-4.45271	1.25496	4.25354e-06	0.000863512
KEG92_t01	-	-	-1.20144	6.02396	4.39428e-06	0.00088325
LOC107395407	-	-	-2.65015	2.91806	5.42961e-06	0.00104711
xkr8	xkr8	XK related 8	-2.09645	2.93956	5.46741e-06	0.00104711
LOC107392593	mfsd2a	sodium-dependent lysophosphatidylcholine symporter 1-B-like	-3.91814	2.24484	6.59215e-06	0.00123914
boll	boll	boule homolog, RNA binding protein	-3.02306	1.64187	6.8167e-06	0.00126959
LOC107386190	ttc16	tetratricopeptide repeat protein 16-like	-4.19558	2.5891	6.99989e-06	0.00129186
LOC107373649	-	-	-2.19511	3.70248	9.85017e-06	0.00175411
LOC107385183	ptgis	prostacyclin synthase-like	-1.20276	4.30904	1.26238e-05	0.00215358
fibcd1	fibcd1	fibrinogen C domain containing 1	-5.78515	0.968453	1.74962e-05	0.00284152
LOC107392029	-	-	-1.97957	3.55404	1.79313e-05	0.00288121
LOC107387973	itgam	integrin alpha-M-like	-1.50509	5.07053	1.83082e-05	0.00288121
LOC107392881	zap70	tyrosine-protein kinase ZAP-70	-2.18191	2.62008	2.27586e-05	0.00344792
LOC107373618	nynrin	uncharacterized LOC107373618	-3.78648	1.76827	2.37998e-05	0.00356389
LOC107379411	mdga2	uncharacterized LOC107379411	-3.51761	1.47486	2.83807e-05	0.00405744
LOC107377649	sim1	single-minded homolog 1-like	-3.49761	1.22624	3.03942e-05	0.00422625
LOC107394753	syce1	synaptonemal complex central element protein 1-like	-3.69514	1.6811	3.21701e-05	0.00441868
LOC107376289	cd9	CD81 antigen-like	-2.09606	8.02397	3.26302e-05	0.00441868
KEG92_t09	-	-	-1.61993	5.17243	3.28235e-05	0.00441868
LOC107393732	neurl3	E3 ubiquitin-protein ligase NEURL3-like	-4.33221	1.64887	3.7809e-05	0.00498416
LOC107375045	ier5l	immediate early response gene 5-like protein	-5.71512	1.59825	3.88266e-05	0.0049895
rsph9	rsph9	radial spoke head 9 homolog	-3.68043	1.84763	3.87463e-05	0.0049895
LOC107374329	plaur	urokinase plasminogen activator surface receptor-like	-1.70699	4.54384	3.90784e-05	0.0049895
cdh16	cdh17	cadherin 16	-3.49107	1.48846	4.13911e-05	0.00518692
LOC107386217	h2afv	histone H2A.V	-1.47228	4.73293	4.35818e-05	0.00536214
LOC107379480	clmp	uncharacterized LOC107379480	-2.96877	2.02588	5.24963e-05	0.00616028
LOC107379423	cd69	early activation antigen CD69-like	-2.19279	4.87943	5.33534e-05	0.0061893
LOC107379098	chtop	uncharacterized LOC107379098	-5.65521	0.836879	5.68485e-05	0.00655728
LOC107378107	lgals3	galectin-3-like	-2.81454	1.80262	6.59924e-05	0.00732082
LOC107388129	hbz	hemoglobin subunit alpha-1-like	-7.42856	7.56936	6.65211e-05	0.00733938
fam188a	fam188a	family with sequence similarity 188 member A	-1.42949	3.81295	7.40231e-05	0.00803605
tusc5	prrt2	tumor suppressor candidate 5	-4.55841	3.31617	7.53196e-05	0.00813331
LOC107397384	-	circularly permutated Ras protein 1-like	-2.47883	2.6104	7.95903e-05	0.00845949
tctex1d2	tctex1d2	Tctex1 domain containing 2	-1.93209	2.59206	8.05644e-05	0.00851842
LOC107390424	ddx19b	ATP-dependent RNA helicase DDX19B-like	-3.88373	0.922683	8.57312e-05	0.00885657
LOC107377178	usp47	ubiquitin carboxyl-terminal hydrolase 21-like	-1.39365	4.03374	9.23203e-05	0.00937098
LOC107380425	herc6	probable E3 ubiquitin-protein ligase HERC6	-2.40631	2.10519	9.82273e-05	0.00982322
syce2	syce2	synaptonemal complex central element protein 2	-3.49065	1.16715	9.96827e-05	0.00987151
LOC107372688	-	-	-3.4675	1.79517	0.000103775	0.0102268
ppil6	ppil6	peptidylprolyl isomerase like 6	-3.02462	1.62297	0.000109066	0.010594
slc39a8	slc39a8	solute carrier family 39 member 8	-2.02485	3.13451	0.000127692	0.0121135
LOC107388127	hbg2	hemoglobin subunit beta-1-like	-7.37135	9.47398	0.000137892	0.0129002
KEG92_t06	-	-	-0.759618	6.23806	0.000142138	0.0130861
LOC107386575	msn	moesin-like	-0.667623	6.9646	0.000146922	0.0133752
LOC107392453	grem1	gremlin-1-like	-3.6741	1.38368	0.000152719	0.0135866
ndc80	ndc80	NDC80 kinetochore complex component	-3.22296	1.5793	0.000151177	0.0135866
LOC107385192	gpx1	glutathione peroxidase 1-like	-1.14332	5.36621	0.000152301	0.0135866
LOC107392747	htr3c	5-hydroxytryptamine receptor 3A-like	-3.97581	1.0868	0.00015702	0.0137994
LOC107381452	saa1	serum amyloid A-5 protein-like	-3.16733	7.05185	0.000165216	0.0143951
LOC107378370	hbg2	hemoglobin subunit beta-like	-7.37757	7.48105	0.000169197	0.0145192
cdk2	cdk2	cyclin-dependent kinase 2	-2.75013	2.01441	0.000199971	0.0167753
LOC107381453	-	-	-2.26365	2.64128	0.000212028	0.0175689
pcp4	pcp4	Purkinje cell protein 4	-2.03577	5.1208	0.000219294	0.0180924
LOC107388704	kif23	kinesin-like protein KIF23	-3.66782	1.03924	0.000239654	0.0195391
LOC107383908	irf4	interferon regulatory factor 4-like	-5.46374	1.13211	0.000261083	0.0207041
LOC107390117	dnal1	dynein light chain 1, axonemal-like	-2.52525	1.92135	0.000260877	0.0207041
prph	prph	peripherin	-4.76843	4.03127	0.000266433	0.0208836
LOC107393392	lrrc16b	leucine-rich repeat-containing protein 16B-like	-2.46811	4.5145	0.000265779	0.0208836
mmp13	mmp13	matrix metallopeptidase 13	-2.4223	2.02297	0.000268186	0.0209401
rbms3	rbms3	RNA binding motif, single stranded interacting protein 3	-1.47237	3.65915	0.000276673	0.0213848
KEG92_t04	-	-	-0.947152	6.26298	0.000281611	0.0215735
LOC107377179	usp12	uncharacterized LOC107377179	-2.14497	4.3708	0.000289741	0.0221129
LOC107378182	tdrd6	tudor domain-containing protein 6-like	-3.45454	1.03725	0.000290993	0.0221253
LOC107382540	-	-	-1.56296	3.04374	0.000306474	0.0229989
LOC107375165	-	uncharacterized LOC107375165	-1.86817	4.26166	0.000311268	0.0232318
adam23	adam23	ADAM metallopeptidase domain 23	-3.04342	4.62264	0.000322996	0.0237577
LOC107384635	tdp2	tyrosyl-DNA phosphodiesterase 2-like	-2.9108	1.48354	0.000322243	0.0237577
LOC107386067	ccl3l3	C-C motif chemokine 4-like	-3.04724	6.7831	0.000327117	0.0238878
KEG92_t18	-	-	-1.06312	7.92194	0.000326316	0.0238878
LOC107394302	areg	proheparin-binding EGF-like growth factor	-4.53423	1.66932	0.000337001	0.0245214
iqck	iqck	IQ motif containing K	-5.25165	0.878855	0.000349327	0.0253275
LOC107373167	-	transcription factor SOX-9-like	-5.32219	0.859761	0.000390958	0.0279466
LOC107384634	rpgr	X-linked retinitis pigmentosa GTPase regulator-like	-3.87087	1.56679	0.000389806	0.0279466
LOC107376589	-	janus kinase and microtubule-interacting protein 1-like	-1.69841	3.64283	0.00039929	0.0284421
LOC107372703	-	leucine-rich repeat extensin-like protein 1	-3.24921	1.61703	0.000406826	0.0287429
lrrc71	lrrc71	leucine rich repeat containing 71	-5.17273	2.34485	0.000422604	0.0293811
lyst	lyst	lysosomal trafficking regulator	-2.14305	2.34904	0.000431195	0.0296735
LOC107381454	apba2	amyloid beta A4 precursor protein-binding family A member 2-like	-1.64341	4.99573	0.000439144	0.0301185
KEG92_t21	-	-	-1.12053	4.89358	0.000446232	0.0302975
LOC107394436	mog	uncharacterized LOC107394436	-3.66147	1.59162	0.00046288	0.0312027
dlec1	dlec1	deleted in lung and esophageal cancer 1	-3.02262	1.84974	0.000505961	0.0330274
morn3	morn3	MORN repeat containing 3	-2.99076	1.29176	0.000505494	0.0330274
slc4a2	slc4a2	solute carrier family 4 member 2	-1.11262	4.01763	0.00052641	0.0341427
LOC107381705	gimap5	GTPase IMAP family member 2-like	-2.3944	1.92433	0.000543035	0.034964
cdpf1	cdpf1	cysteine rich, DPF motif domain containing 1	-3.10872	2.10657	0.00055832	0.0355312
klhl2	klhl2	kelch like family member 2	-1.42468	3.95986	0.000557252	0.0355312
LOC107385952	s100p	protein S100-B-like	-4.99504	1.38339	0.000561034	0.0355923
chst15	chst15	carbohydrate (N-acetylgalactosamine 4-sulfate 6-O) sulfotransferase 15	-2.69558	2.69094	0.000571205	0.0361247
trmt61b	trmt61b	tRNA methyltransferase 61B	-1.78128	2.85158	0.000586174	0.0367038
ephb6	ephb2	EPH receptor B6	-4.99792	1.90727	0.000589578	0.0367148
igflr1	igflr1	IGF like family receptor 1	-2.66415	1.4751	0.000596429	0.0370278
LOC107386898	prrt2	tumor suppressor candidate 5 homolog	-3.13171	1.96491	0.000603614	0.0372018
LOC107379645	eif4e	eukaryotic translation initiation factor 4E-1A-like	-1.06444	3.83303	0.000604729	0.0372018
LOC107396454	bcs1l	mitochondrial chaperone BCS1	-1.50834	3.31515	0.000610315	0.0374321
csgr13h12orf73	efcab10	chromosome sgr13 open reading frame, human C12orf73	-0.99994	4.09747	0.000622991	0.0380944
syt4	syt4	synaptotagmin 4	-2.79503	4.53249	0.000625539	0.0381353
LOC107376251	kpna2	importin subunit alpha-1-like	-1.47899	3.14835	0.00063802	0.0387798
LOC107375917	-	paramyosin-like	-2.07385	1.88307	0.000655794	0.0394697
LOC107377085	nlrc3	NACHT, LRR and PYD domains-containing protein 3-like	-5.20871	0.793425	0.000698141	0.0415629
clic2	clic2	chloride intracellular channel 2	-1.13288	5.04228	0.000739326	0.0438861
LOC107376591	-	uncharacterized LOC107376591	-2.60037	4.02212	0.000764525	0.0452496
KEG92_t03	-	-	-1.83313	3.07654	0.000791732	0.0460619
isg20l2	aen	interferon stimulated exonuclease gene 20kDa like 2	-1.67908	3.03283	0.000794524	0.0460619
fstl1	fstl1	follistatin like 1	-0.922717	6.04115	0.000794368	0.0460619
fam8a1	fam8a1	family with sequence similarity 8 member A1	-3.77444	0.778419	0.000822575	0.0469076
LOC107393886	capn1	calpain-1 catalytic subunit-like	-3.74204	3.12919	0.000820455	0.0469076
tdrd9	tdrd9	tudor domain containing 9	-2.69403	1.07307	0.000819006	0.0469076
ttll10	ttll10	tubulin tyrosine ligase like 10	-2.38694	1.35055	0.000819139	0.0469076
asns	asns	asparagine synthetase (glutamine-hydrolyzing)	-1.03866	4.75092	0.000817458	0.0469076
batf2	batf	basic leucine zipper ATF-like transcription factor 2	-1.83136	3.12571	0.000833737	0.0471468
LOC107379226	tlr6	toll-like receptor 2 type-1	-1.75774	2.3311	0.000837183	0.0472101
LOC107394062	mpeg1	macrophage-expressed gene 1 protein-like	-2.15214	4.72023	0.000861904	0.0482025
KEG92_t08	-	-	-0.966869	4.40324	0.000869536	0.0484957
LOC107391137	cd22	carcinoembryonic antigen-related cell adhesion molecule 5-like	-1.80537	2.45885	0.000883565	0.0488753
LOC107392934	-	-	-1.68186	2.41304	0.000881227	0.0488753
lzic	lzic	leucine zipper and CTNNBIP1 domain containing	-0.916991	4.85608	0.000899855	0.0495066
LOC107377296	-	protein KASH5-like	-2.52322	1.85096	0.000902378	0.0495113

## Sheet: Skin_UP_in_ΔuORF
N. furzeri gene id	Human Ortholog	NCBI Definition	logFC	logCPM	RAW p-value	FDR
LOC107395310	-	natterin-3-like	6.93945	4.90189	2.78239e-06	0.00137769
ephx2	ephx2	epoxide hydrolase 2	6.73202	2.62265	1.81563e-10	7.37181e-07
LOC107384210	fabp6	gastrotropin-like	6.12674	1.1631	1.47112e-05	0.00490928
hoxa7	hoxa7	homeobox A7	5.85898	0.905149	3.9603e-05	0.00883494
LOC107390484	chia	acidic mammalian chitinase-like	5.55143	2.64492	0.000118748	0.0188337
LOC107379520	ceacam5	carcinoembryonic antigen-related cell adhesion molecule 5-like	5.52409	1.27686	0.000194083	0.026259
LOC107384372	angptl1	angiopoietin-related protein 1-like	5.1705	0.562271	0.000184331	0.0254565
LOC107392206	ctsv	cathepsin L1-like	4.83245	2.74124	6.29571e-08	7.24385e-05
LOC107394524	-	uncharacterized LOC107394524	4.58218	1.78306	2.76155e-06	0.00137769
LOC107377151	slc12a3	solute carrier family 12 member 3-like	4.53227	1.94032	0.000103004	0.0172816
fabp2	fabp2	fatty acid binding protein 2	4.33825	5.2236	2.29081e-08	3.31453e-05
LOC107378961	ifitm3	proline-rich transmembrane protein 1-like	4.32839	1.75906	2.48132e-05	0.00629665
LOC107380806	gif	uncharacterized LOC107380806	4.23955	6.65413	2.95438e-10	9.99615e-07
LOC107395311	-	natterin-3-like	4.23457	4.99728	0.000221449	0.0286347
LOC107394955	apoe	apolipoprotein Eb-like	4.21383	5.99289	3.88401e-06	0.0018337
star	star	steroidogenic acute regulatory protein	4.10653	3.1998	0.000397447	0.0429179
LOC107390482	chia	acidic mammalian chitinase-like	4.07519	3.03058	1.424e-06	0.000850254
LOC107394958	apoa4	apolipoprotein A-IV-like	4.01913	6.53733	1.18371e-07	0.000104653
fabp1	fabp1	fatty acid binding protein 1	3.94237	6.1196	4.5089e-05	0.00974693
LOC107396202	anpep	aminopeptidase Ey-like	3.92123	4.09103	1.28151e-05	0.0046457
LOC107373584	chia	acidic mammalian chitinase-like	3.90653	6.45659	7.4447e-05	0.0137395
LOC107397367	lgals2	galectin-2-like	3.6994	5.7955	0.000321328	0.0372759
LOC107373010	sst	somatostatin-1-like	3.67581	10.04	8.21785e-06	0.0034047
LOC107381011	sftpd	uncharacterized LOC107381011	3.65807	3.87044	6.89602e-06	0.00311103
LOC107386784	ins	insulin-like	3.64756	5.89966	0.000118545	0.0188337
bscl2	bscl2	Berardinelli-Seip congenital lipodystrophy 2	3.59313	1.59732	1.1981e-05	0.00442231
LOC107388511	muc5ac	mucin-2-like	3.54804	3.66656	7.95358e-06	0.00336387
LOC107389641	il1r2	interleukin-1 receptor type 2-like	3.46708	2.1429	0.000421187	0.0447462
LOC107378622	prss1	trypsin-3-like , partial mRNA.	3.46335	5.2645	1.6352e-05	0.00502972
LOC107392428	chac1	glutathione-specific gamma-glutamylcyclotransferase 1-like	3.41697	4.93052	1.49931e-05	0.00490928
LOC107396557	nfe2l1	nuclear factor erythroid 2-related factor 1-like	3.39521	2.36401	1.63514e-05	0.00502972
LOC107380468	folr2	folate receptor beta-like	3.20213	2.8043	0.000309421	0.0367343
egln3	egln3	egl-9 family hypoxia-inducible factor 3	3.18016	6.298	2.42223e-08	3.31453e-05
LOC107387240	hlf	hepatic leukemia factor-like	3.11409	3.57175	0.000151202	0.0223613
LOC107385161	fkbp5	peptidyl-prolyl cis-trans isomerase FKBP5-like	3.08368	5.2896	0.000166512	0.0239742
klf9	klf9	Kruppel-like factor 9	3.08329	6.22909	6.95402e-12	7.05867e-08
LOC107391342	krt18	keratin, type I cytoskeletal 18-like	3.06418	5.13441	0.000201965	0.026798
ddit4	ddit4	DNA damage inducible transcript 4	3.03074	7.11992	2.00169e-08	3.31453e-05
LOC107386420	sat1	diamine acetyltransferase 1-like	3.0027	6.5448	0.000195316	0.026259
LOC107373588	chia	acidic mammalian chitinase-like	2.99891	9.0631	0.000471383	0.0476097
LOC107379522	hmcn2	uncharacterized LOC107379522	2.98002	4.31156	2.47918e-05	0.00629665
LOC107394567	ciart	circadian-associated transcriptional repressor-like	2.8431	5.88338	0.000259983	0.0325797
LOC107377134	-	uncharacterized LOC107377134	2.81064	5.62606	7.92609e-07	0.000519057
LOC107381942	pkp3	plakophilin-3-like	2.77074	1.05668	9.97186e-05	0.0172816
gadd45g	gadd45g	growth arrest and DNA damage inducible gamma	2.75797	7.73817	1.17426e-11	7.94619e-08
LOC107387747	myoz2	myozenin-1-like	2.60124	2.6314	0.000134272	0.0203423
adamts6	adamts6	ADAM metallopeptidase with thrombospondin type 1 motif 6	2.58114	2.12386	5.44428e-05	0.0110524
LOC107378919	hamp	hepcidin-like	2.45769	10.3195	0.000160486	0.0234391
LOC107373009	sst	somatostatin-2-like	2.45344	5.78357	9.53377e-05	0.01683
LOC107379340	fabp6	fatty acid-binding protein, liver-like	2.43712	10.0774	0.000278565	0.0338632
g6pc	g6pc	glucose-6-phosphatase catalytic subunit	2.43027	7.40283	0.00010271	0.0172816
LOC107377246	slain1	SLAIN motif-containing protein 1-like	2.41161	4.78824	0.000453231	0.0469441
adamts9	adamts9	ADAM metallopeptidase with thrombospondin type 1 motif 9	2.40937	2.14739	0.000329105	0.0377467
LOC107381055	gabra5	gamma-aminobutyric acid receptor subunit alpha-5-like	2.40205	4.61725	2.35988e-05	0.00614204
LOC107393692	zfand5	AN1-type zinc finger protein 5-like	2.40057	8.59388	1.45292e-14	2.94957e-10
slc3a2	slc3a2	solute carrier family 3 member 2	2.33496	7.35993	8.76777e-09	1.68163e-05
LOC107379322	f11r	uncharacterized LOC107379322	2.32624	3.0189	4.12888e-05	0.00911091
gpr63	gpr63	G protein-coupled receptor 63	2.32418	2.64102	0.000317057	0.0372057
LOC107388862	kiaa1324l	UPF0577 protein KIAA1324-like	2.31405	3.94522	6.40204e-05	0.0123779
LOC107385980	sptbn4	spectrin beta chain, non-erythrocytic 4-like	2.26561	4.0168	3.06442e-07	0.00023041
slc35e4	slc35e4	solute carrier family 35 member E4	2.25117	4.93233	2.33852e-06	0.00121729
LOC107385762	cdkn1a	cyclin-dependent kinase inhibitor 1-like	2.22298	7.01827	7.84007e-08	8.37691e-05
LOC107382557	-	uncharacterized LOC107382557	2.16717	7.94656	6.24074e-05	0.012182
kdm7a	kdm7a	lysine demethylase 7A	2.15073	5.03059	5.19051e-10	1.50532e-06
LOC107376569	pvalb	parvalbumin beta-like	2.09863	11.2611	3.52845e-05	0.00795902
LOC107386044	slc25a25	calcium-binding mitochondrial carrier protein SCaMC-2-A-like	2.08939	5.92997	7.32251e-06	0.00323161
LOC107381024	irs2	insulin receptor substrate 2-like	2.01571	5.43621	9.98744e-07	0.000614409
diaph3	diaph3	diaphanous related formin 3	2.00192	2.28946	8.51096e-06	0.00345562
LOC107386322	ppp1r14a	protein phosphatase 1 regulatory subunit 14A-like	1.99076	3.2556	0.000490341	0.0487962
LOC107391299	cebpb	CCAAT/enhancer-binding protein beta-like	1.97707	7.39343	3.23625e-05	0.00755161
LOC107393048	igfbp1	insulin-like growth factor-binding protein 1	1.93494	8.45799	8.76608e-05	0.0156105
LOC107377157	ltb4r	leukotriene B4 receptor 1-like	1.90388	3.36665	0.000126496	0.0196031
cebpd	cebpd	CCAAT/enhancer binding protein delta	1.89828	7.51854	0.000309312	0.0367343
LOC107374311	tp53inp1	tumor protein p53-inducible nuclear protein 2-like	1.86313	6.16092	0.00021762	0.0283199
LOC107376252	ddx5	probable ATP-dependent RNA helicase DDX5	1.8569	8.76328	1.03505e-10	5.25314e-07
lmnb1	lmnb1	lamin B1	1.84053	3.42549	0.000180038	0.0251419
LOC107374059	susd6	sushi domain-containing protein 6-like	1.83861	5.4187	8.5989e-05	0.0154483
serpinf2	serpinf2	serpin peptidase inhibitor, clade F (alpha-2 antiplasmin, pigment epithelium derived factor), member 2	1.82604	8.03074	0.000134221	0.0203423
LOC107392870	mknk2	MAP kinase-interacting serine/threonine-protein kinase 2-like	1.82372	9.21549	0.000268585	0.0332472
LOC107385638	nr1d2	nuclear receptor subfamily 1 group D member 1-like	1.82153	4.22787	5.88119e-05	0.0117053
LOC107387611	pdk2	pyruvate dehydrogenase (acetyl-transferring) kinase isozyme 2, mitochondrial-like	1.81688	5.49902	0.00033352	0.0380381
dusp1	dusp1	dual specificity phosphatase 1	1.76584	6.34095	0.000378057	0.0415505
LOC107390376	igfbp6	insulin-like growth factor-binding protein 3	1.76563	4.22122	1.68041e-05	0.00509166
gadd45b	gadd45b	growth arrest and DNA damage inducible beta	1.75089	6.93557	9.11186e-09	1.68163e-05
LOC107385502	loxl2	lysyl oxidase homolog 2A-like	1.74172	5.07947	3.00512e-07	0.00023041
LOC107391873	cpxm1	probable carboxypeptidase X1	1.73996	2.35396	0.000314244	0.0370899
LOC107379396	-	uncharacterized LOC107379396	1.72268	12.4041	0.000173469	0.0246266
stxbp4	stxbp4	syntaxin binding protein 4	1.70627	4.1944	1.52599e-05	0.00491636
irs2	irs2	insulin receptor substrate 2	1.70111	5.41431	1.84191e-05	0.00537471
LOC107385012	slc2a1	solute carrier family 2, facilitated glucose transporter member 1-like	1.66455	6.61129	0.000180814	0.0251419
LOC107386037	-	-	1.60034	5.88206	2.34743e-05	0.00614204
abcc5	abcc5	ATP binding cassette subfamily C member 5	1.57427	4.49511	0.000200965	0.026798
eif4g2	eif4g2	eukaryotic translation initiation factor 4 gamma 2	1.55467	6.3816	5.79675e-08	7.24385e-05
LOC107382811	csrnp1	cysteine/serine-rich nuclear protein 1-like	1.54729	6.17782	8.42098e-07	0.000534232
ackr3	ackr3	atypical chemokine receptor 3	1.53601	3.42637	3.06039e-06	0.00147926
adamts1	adamts1	ADAM metallopeptidase with thrombospondin type 1 motif 1	1.52257	2.69053	0.000372954	0.0413734
gosr1	gosr1	golgi SNAP receptor complex member 1	1.50489	3.70644	0.00037288	0.0413734
vgll3	vgll3	vestigial like family member 3	1.48406	2.89084	0.000152005	0.0223613
agrp	agrp	agouti related neuropeptide	1.48268	2.351	0.000234253	0.0297223
LOC107377168	tsc22d3	TSC22 domain family protein 3-like	1.4815	7.42715	1.6561e-06	0.000884747
adam19	adam19	ADAM metallopeptidase domain 19	1.46473	4.13907	0.00032118	0.0372759
eef2k	eef2k	eukaryotic elongation factor 2 kinase	1.44183	8.41504	9.67123e-06	0.00374359
LOC107391740	pacs2	phosphofurin acidic cluster sorting protein 2-like	1.40911	5.882	5.38559e-05	0.0110437
LOC107388922	-	uncharacterized LOC107388922	1.40784	3.52226	0.000292856	0.0351791
LOC107391206	gls	glutaminase kidney isoform, mitochondrial-like	1.40747	5.49766	0.000456087	0.0470001
LOC107395377	-	-	1.37386	5.01003	0.000427602	0.0447462
LOC107389844	ube2a	ubiquitin-conjugating enzyme E2 A-like	1.36544	6.07733	0.000479977	0.0482377
ccnl1	ccnl1	cyclin L1	1.27732	7.35847	2.44904e-08	3.31453e-05
LOC107385804	frmd4b	FERM domain-containing protein 4B-like	1.21873	4.79257	2.03281e-05	0.00571249
lrrc17	lrrc17	leucine rich repeat containing 17	1.19905	4.38649	0.000109636	0.0180952
ifrd1	ifrd1	interferon related developmental regulator 1	1.16878	5.8978	0.0001279	0.0196705
LOC107388766	anxa2	annexin A2-A-like	1.15899	6.8829	7.52249e-06	0.00324923
cntn1	cntn1	contactin 1	1.13763	6.25191	4.78428e-05	0.0100316
LOC107390463	pfkfb1	6-phosphofructo-2-kinase/fructose-2,6-bisphosphatase 1-like	1.11626	4.86137	0.00038069	0.0415505
LOC107379773	hif1a	hypoxia-inducible factor 1-alpha-like	1.08918	6.15932	3.41345e-05	0.00785806
hdac6	hdac6	histone deacetylase 6	1.07799	5.74314	2.31817e-05	0.00614204
LOC107381322	cyba	cytochrome b-245 light chain	1.04705	5.64789	0.000187598	0.0257326
LOC107388220	tef	thyrotroph embryonic factor-like	0.996882	6.12548	0.000163224	0.0236686
LOC107386975	stom	erythrocyte band 7 integral membrane protein-like	0.975936	5.5265	0.000144329	0.0215443
nt5c3a	nt5c3a	5'-nucleotidase, cytosolic IIIA	0.962854	6.45438	1.55148e-06	0.000864794
btg1	btg1	B-cell translocation gene 1, anti-proliferative	0.956288	9.07579	1.57615e-06	0.000864794
LOC107377204	atp1a1	sodium/potassium-transporting ATPase subunit alpha-1	0.867935	7.61376	1.87973e-05	0.00537471
rpl22l1	rpl22l1	ribosomal protein L22 like 1	0.824186	8.65398	0.000340856	0.0386577
csnk1e	csnk1e	casein kinase 1 epsilon	0.620592	6.44073	8.53887e-05	0.0154483
rpl35	rpl35	ribosomal protein L35	0.442059	11.2519	4.39671e-07	0.000318777

## Sheet: Skin_DOWN_in_ΔuORF
N. furzeri gene id	Human Ortholog	NCBI Definition	logFC	logCPM	RAW p-value	FDR
LOC107379226	tlr6	toll-like receptor 2 type-1	-3.61662	2.3311	2.35983e-09	5.98836e-06
LOC107377178	usp47	ubiquitin carboxyl-terminal hydrolase 21-like	-1.92581	4.03374	7.73153e-09	1.68163e-05
LOC107374329	plaur	urokinase plasminogen activator surface receptor-like	-2.3683	4.54384	6.4228e-08	7.24385e-05
plek	plek	pleckstrin	-1.69642	4.41208	9.68384e-08	9.82958e-05
LOC107386046	cxcl10	C-X-C motif chemokine 13-like	-4.48741	5.30145	1.18566e-07	0.000104653
LOC107385110	ogfrl1	opioid growth factor receptor-like protein 1	-3.04588	3.19777	1.12047e-07	0.000104653
LOC107379481	cd276	T-cell surface glycoprotein CD4-like	-6.46341	2.139	1.44206e-07	0.000121981
LOC107397384	-	circularly permutated Ras protein 1-like	-3.68872	2.6104	2.78731e-07	0.00022634
LOC107394436	mog	uncharacterized LOC107394436	-4.63439	1.59162	7.20446e-07	0.000487526
LOC107383497	apol3	uncharacterized LOC107383497	-1.57837	3.79607	6.99791e-07	0.000487526
KEG92_t02	-	-	-1.23982	6.05594	1.57367e-06	0.000864794
LOC107379423	cd69	early activation antigen CD69-like	-2.50906	4.87943	4.05271e-06	0.00186987
LOC107386289	usp18	ubl carboxyl-terminal hydrolase 18-like	-5.92976	1.7333	9.55274e-06	0.00374359
LOC107376591	-	uncharacterized LOC107376591	-3.592	4.02212	9.77342e-06	0.00374359
tox	tox	thymocyte selection associated high mobility group box	-2.15699	4.10131	1.08946e-05	0.00409576
pdcd4	pdcd4	programmed cell death 4 (neoplastic transformation inhibitor)	-1.09199	5.90193	1.35146e-05	0.00481332
asb13	asb13	ankyrin repeat and SOCS box containing 13	-5.96235	1.87947	1.40573e-05	0.00488507
pax5	pax5	paired box 5	-4.25336	1.44636	1.41973e-05	0.00488507
LOC107392994	-	-	-3.75058	1.59851	1.48474e-05	0.00490928
KEG92_t06	-	-	-0.943137	6.23806	1.54991e-05	0.00491636
KEG92_t08	-	-	-1.37442	4.40324	1.71883e-05	0.00513145
KEG92_t18	-	-	-1.28733	7.92194	1.87916e-05	0.00537471
arf4	arf4	ADP ribosylation factor 4	-2.0513	3.2302	2.05415e-05	0.00571249
LOC107376289	cd9	CD81 antigen-like	-2.13793	8.02397	2.33096e-05	0.00614204
LOC107391884	ttc31	reticulocyte-binding protein 2 homolog a-like	-1.428	4.10398	2.2421e-05	0.00614204
LOC107384740	wasl	neural Wiskott-Aldrich syndrome protein-like	-2.91618	1.65095	2.51814e-05	0.00631121
LOC107379301	cd22	B-cell receptor CD22-like	-4.13932	1.65045	2.61306e-05	0.00646924
LOC107397061	tlr3	toll-like receptor 3	-2.40868	3.22667	2.83887e-05	0.00686094
LOC107374381	rnf213	E3 ubiquitin-protein ligase RNF213-like	-1.63035	8.24856	2.82889e-05	0.00686094
LOC107383065	ccl20	C-C motif chemokine 20-like	-2.6188	2.31704	3.20129e-05	0.00755161
LOC107385077	crp	uncharacterized LOC107385077	-2.43691	6.52048	3.19842e-05	0.00755161
cpq	cpq	carboxypeptidase Q	-1.51298	4.37754	3.44499e-05	0.00785806
cmpk2	cmpk2	cytidine/uridine monophosphate kinase 2	-2.61435	4.1263	4.56114e-05	0.00974693
KEG92_t17	-	-	-1.09305	5.96849	4.51792e-05	0.00974693
LOC107380073	tmem173	stimulator of interferon genes protein-like	-2.07238	4.7799	4.7932e-05	0.0100316
bcl2	bcl2	B-cell CLL/lymphoma 2	-1.05217	5.65682	5.2609e-05	0.0108981
LOC107376321	zc3h7b	zinc finger CCCH domain-containing protein 7B-like	-1.70696	4.34662	5.87807e-05	0.0117053
LOC107379274	cd226	CD83 antigen-like	-2.60678	3.19774	5.96828e-05	0.0117633
LOC107396641	tapbpl	tapasin-related protein-like	-2.4864	3.13441	6.48332e-05	0.0124168
LOC107385028	igsf22	immunoglobulin-like and fibronectin type III domain-containing protein 1	-1.54547	5.93649	6.57745e-05	0.0124793
LOC107386067	ccl3l3	C-C motif chemokine 4-like	-3.47595	6.7831	6.72609e-05	0.012641
LOC107395104	-	-	-1.96172	2.50702	6.78719e-05	0.012641
LOC107389378	esyt3	extended synaptotagmin-3-like	-3.03802	2.66147	8.08204e-05	0.0147814
LOC107375045	ier5l	immediate early response gene 5-like protein	-5.55183	1.59825	0.00010131	0.0172816
LOC107381452	saa1	serum amyloid A-5 protein-like	-3.28038	7.05185	9.89736e-05	0.0172816
LOC107395177	wiz	protein Wiz-like	-1.05122	5.32704	0.000101228	0.0172816
LOC107380765	nfkbiz	NF-kappa-B inhibitor zeta-like	-2.09014	1.74248	0.000107051	0.0178134
LOC107391137	cd22	carcinoembryonic antigen-related cell adhesion molecule 5-like	-2.61717	2.45885	0.000113926	0.0185324
LOC107379425	arhgef5	rho guanine nucleotide exchange factor 19-like	-0.926878	5.36201	0.00011411	0.0185324
LOC107383108	-	putative uncharacterized protein DDB_G0290521	-2.78747	3.24078	0.000118631	0.0188337
LOC107380003	tmem173	stimulator of interferon genes protein-like	-2.5844	3.44886	0.00012122	0.0190767
LOC107384313	apbb1ip	amyloid beta A4 precursor protein-binding family B member 1-interacting protein-like	-1.64294	5.69904	0.000124658	0.0194668
LOC107390133	sacs	sacsin-like	-3.14275	5.87649	0.000144146	0.0215443
LOC107373550	ccl20	C-C motif chemokine 17-like	-2.50821	3.86164	0.000172592	0.0246266
LOC107385334	zeb2	zinc finger E-box-binding homeobox 2-like	-2.43614	1.2526	0.000176896	0.0249386
LOC107372353	tspan15	tetraspanin-8-like	-1.2643	8.51828	0.000189092	0.0257635
LOC107376967	trim39	E3 ubiquitin-protein ligase TRIM39-like	-1.9787	4.10111	0.00021045	0.0275636
sox11	sox11	SRY-box 11	-1.22735	5.20253	0.000210437	0.0275636
LOC107383591	myo9b	unconventional myosin-IXb-like	-1.60205	3.48508	0.00022506	0.0289173
LOC107389683	trim21	E3 ubiquitin-protein ligase TRIM21-like	-2.49874	1.98441	0.000230844	0.029474
LOC107373618	nynrin	uncharacterized LOC107373618	-3.02585	1.76827	0.000257553	0.0324757
LOC107394074	fam173a	protein FAM173A-like	-1.20502	4.06064	0.000268554	0.0332472
LOC107388127	hbg2	hemoglobin subunit beta-1-like	-6.94405	9.47398	0.00027411	0.0336727
LOC107377295	usp47	probable ubiquitin carboxyl-terminal hydrolase creB	-2.09425	3.18841	0.000275339	0.0336727
epha7	epha7	EPH receptor A7	-2.34542	2.2799	0.00028685	0.0346628
LOC107386184	atp8b2	phospholipid-transporting ATPase ID-like	-1.245	4.27954	0.000326913	0.0377083
hoxc13	hoxc13	homeobox C13	-3.71862	1.25496	0.000370557	0.0413734
LOC107385528	plekhg4b	uncharacterized protein KIAA1755-like	-1.23018	3.80873	0.000369022	0.0413734
LOC107389223	herc4	probable E3 ubiquitin-protein ligase HERC4	-2.3894	5.90279	0.000379867	0.0415505
KEG92_t10	-	-	-1.17636	5.67493	0.000383663	0.041651
ripk4	ripk4	receptor interacting serine/threonine kinase 4	-2.33838	2.20703	0.000427416	0.0447462
LOC107375223	muc1	mucin-2-like	-1.76132	2.04244	0.000424128	0.0447462
KEG92_t11	-	-	-1.61145	3.39969	0.00042303	0.0447462
LOC107381617	golgb1	golgin subfamily B member 1-like	-0.690322	5.64284	0.000418371	0.0447462
dbn1	dbn1	drebrin 1 , partial mRNA.	-0.873642	6.75504	0.000443411	0.0461625
LOC107388129	hbz	hemoglobin subunit alpha-1-like	-6.36329	7.56936	0.000461976	0.0473665
LOC107392747	htr3c	5-hydroxytryptamine receptor 3A-like	-5.24291	1.0868	0.000469438	0.0476097
rreb1	rreb1	ras responsive element binding protein 1	-1.92583	2.72303	0.000469909	0.0476097
LOC107378370	hbg2	hemoglobin subunit beta-like	-6.79284	7.48105	0.00048902	0.0487962
